# Supplementary material for: Rational design of flavivirus E protein vaccine optimizes immunogenicity and mitigates antibody dependent enhancement risk
Source: Nat Commun. 2025 Dec 22;16:11558. doi: 10.1038/s41467-025-67447-4 (PMC12748774; doi:10.1038/s41467-025-67447-4)
Supplement: Supplementary file 3 — Supplementary Data 1 [file 41467_2025_67447_MOESM3_ESM.xlsx]

## Sheet: OmniMouse Ig Primer Sequence
OmniMouse antigen-specific B cell Ig PCR amplification primer sequences
			Primer ID	Primer Sequence
Heavy chain	1st PCR	Forward Primer	5' L-VH1	ACAGGTGCCCACTCCCAGGTGCAG
			5' L-VH3	AAGGTGTCCAGTGTGARGTGCAG
			5' L-VH4/6	CCCAGATGGGTCCTGTCCCAGGTGCAG
			5' L-VH5	CAAGGAGTCTGTTCCGAGGTGCAG
		Reverse Primer	rat Cgamma CH2a	CTTTGGGGGGAAGATGAAGACAGATG
			rat Cgamma CH2b	CTTTGGCGGGAAGATGAAGACAGATG
	2nd PCR	Forward Primer	5' AgeI VH1/5	CTGCAACCGGTGTACATTCCGAGGTGCAGCTGGTGCAG
			5' AgeI VH3	CTGCAACCGGTGTACATTCTGAGGTGCAGCTGGTGGAG
			5' AgeI VH4	CTGCAACCGGTGTACATTCCCAGGTGCAGCTGCAGGAG
			5' AgeI VH3-23	CTGCAACCGGTGTACATTCTGAGGTGCAGCTGTTGGAG
			5' AgeI VH4-34_short	CTGCAACCGGTGTACATTCCCAGGTGCAGCTACAGCAG
			5′ AgeI VH 1–18	CTGCAACCGGTGTACATTCCCAGGTTCAGCTGGTGCAG
			5′ AgeI VH 1–24	CTGCAACCGGTGTACATTCCCAGGTCCAGCTGGTACAG
			5′ AgeI VH3–33	CTGCAACCGGTGTACATTCTCAGGTGCAGCTGGTGGAG
			5′ AgeI VH 3–9	CTGCAACCGGTGTACATTCTGAAGTGCAGCTGGTGGAG
			5′ AgeI VH4–39	CTGCAACCGGTGTACATTCCCAGCTGCAGCTGCAGGAG
			5′ AgeI VH 6–1	CTGCAACCGGTGTACATTCCCAGGTACAGCTGCAGCAG
		Reverse Primer	3’ SalI JH 1	TGCGAAGTCGACGCTGAGGAGACGGTGACCAG
			3’ SalI JH 2	TGCGAAGTCGACGCTGAGGAGACAGTGACCAG
			3’ SalI JH 3	TGCGAAGTCGACGCTGAAGAGACGGTGACCATTG
			3’ SalI JH 6	TGCGAAGTCGACGCTGAGGAGACGGTGACCGTG
Kappa chain	1st PCR	Forward Primer	human VK1 leader	ATGAGGGTCCCCGCTCAG
			hs VK1_16 leader	GACATGAGAGTCCTCGCTCAG
			hs VK3 leader	ATGGAAGCCCCAGCTCAG
			hs VK3_15 leader	CCAGCGCAGCTTCTCTTC
			hs VK4_1 leader	ATGGTGTTGCAGACCCAGGT
			hs VK5_2 leader	TCCCAGGTTCACCTCCTCAG
			VK2 leader	ATGAGGCTCCCTGCTCAGC
			VK6-21 leader	GTTGCCATCACAACTCATTGGG
		Reverse Primer	hs Ckappa out	GTTTCTCGTAGTCTGCTTTGCTCA
	2nd PCR	Forward Primer	hs_Vk1_lead_in	TCAGCTCCTGGGGCTCCT
			hs_Vk1_13_lead_in	TCAGCTCCTGGGGCTTCT
			hs_Vk3_lead_in	TCTCTTCCTCCTGCTACTCTGG
			hs_Vk4_1_lead_in	TCTGTTGCTCTGGATCTCTGG
			hs_Vk5-2_lead_in	TCCTCCTCCTTTGGATCTCTG
			Vk1-27_in	TCAGCTCCTGGGACTCCT
			VK2_in	CTGGGGCTGCTAATGCTCTGG
			VK6-21_in	CTGCTGCTCTGGGTTCCA G
		Reverse Primer	hs Ckappa in	CCTGGGAGTTACCCGATTGG
Lambda chain	1st PCR	Forward Primer	human VL2 out	CATGGCCTGGGCTCTGCT
			human VL3_10_12_19 out	ATGGCCTGGACCCCTCTC
			human VL3_16_25_27 out	CATGGCCTGGATCCCTCT
			human VL3_9_21 out	ATGGCCTGGACCGYTCTC
			human VL3_3_22 out	ATGGCATGGGCCACACTC
			human VL3_1 out	CATGGCATGGATCCCTCTC
			human VL4_3 out	ATGGCCTGGGTCTCCTTC
		Reverse Primer	hs Clambda out	TGCTCCCTTCATGCGTGAC
	2nd PCR	Forward Primer	human VL2 in	CTCCTCACTCAGGGCACAG
			human VL2_23 in	CACTCTCCTCACTCAGGACACAG
			human VL3_10 in	CCTCCTCACTTTCTGCACAGT
			human VL3_12 in	CCTCCTCGCTCACTGCACA
			human VL3_21 in	GCCTCCTCTCTCACTGCACA
			human VL3_16_25 in	TCACTCTCTGCACAGGCTCT
			human VL3_22 in	CCACACTCCTGCTCCCACT
			human VL3_27 in	CCCTCCTCATTCTCTGCACA
			human VL4_3 in	GCCCTTCATTTTCTCCACAG
		Reverse Primer	hs Clambda in	TGCTCAGGCGTCAGGCTCAG
