# Supplementary material for: Rational design of flavivirus E protein vaccine optimizes immunogenicity and mitigates antibody dependent enhancement risk
Source: Nat Commun. 2025 Dec 22;16:11558. doi: 10.1038/s41467-025-67447-4 (PMC12748774; doi:10.1038/s41467-025-67447-4)
Supplement: Supplementary file 6 — Source Data [file 41467_2025_67447_MOESM6_ESM.xlsx]

## Sheet: Fig2A
Fig. 2A	WT			CC_FLE			CC_Core
	Volume (ml)	mAU		Volume (ml)	mAU		Volume (ml)	mAU
	0.001	0		0	0.02858		0	-0.02139
	0.002	0		0.001	0.032027		0.001	-0.02096
	0.002	0		0.002	0.034644		0.002	-0.02152
	0.003	0		0.003	0.036744		0.003	-0.02211
	0.004	0		0.004	0.038351		0.004	-0.02318
	0.005	0		0.005	0.039899		0.004	-0.02419
	0.006	0		0.005	0.041678		0.005	-0.02458
	0.007	0		0.006	0.043427		0.006	-0.02482
	0.007	0		0.007	0.045245		0.007	-0.02489
	0.008	0		0.008	0.047636		0.008	-0.02604
	0.009	0		0.009	0.049831		0.009	-0.02711
	0.01	0		0.01	0.051636		0.009	-0.0277
	0.011	0		0.01	0.053809		0.01	-0.02865
	0.012	0		0.011	0.05634		0.011	-0.0288
	0.012	0		0.012	0.059009		0.012	-0.02906
	0.013	0		0.013	0.061191		0.013	-0.02952
	0.014	0		0.014	0.063169		0.014	-0.03085
	0.015	0		0.015	0.06548		0.014	-0.03166
	0.016	0		0.015	0.066807		0.015	-0.03258
	0.017	0		0.016	0.068142		0.016	-0.03349
	0.017	0		0.017	0.07101		0.017	-0.03427
	0.018	0		0.018	0.07377		0.018	-0.03478
	0.019	0		0.019	0.076255		0.019	-0.03531
	0.02	0		0.02	0.078179		0.019	-0.03554
	0.021	0		0.02	0.080684		0.02	-0.03553
	0.022	0		0.021	0.083362		0.021	-0.03634
	0.022	0		0.022	0.085299		0.022	-0.03774
	0.023	0		0.023	0.088316		0.023	-0.03791
	0.024	0		0.024	0.091334		0.023	-0.03808
	0.025	0		0.025	0.094501		0.024	-0.03848
	0.026	0		0.025	0.096815		0.025	-0.0379
	0.027	0		0.026	0.098694		0.026	-0.03802
	0.027	0		0.027	0.100901		0.027	-0.03895
	0.028	0		0.028	0.103653		0.028	-0.04029
	0.029	0		0.029	0.106208		0.028	-0.04076
	0.03	0		0.03	0.10771		0.029	-0.04132
	0.031	0		0.03	0.110008		0.03	-0.04241
	0.032	0		0.031	0.112135		0.031	-0.04326
	0.032	0		0.032	0.114769		0.032	-0.04314
	0.033	0		0.033	0.117534		0.033	-0.04156
	0.034	0		0.034	0.119406		0.033	-0.03985
	0.035	0		0.035	0.121483		0.034	-0.0369
	0.036	0		0.035	0.123996		0.035	-0.03611
	0.037	0		0.036	0.126303		0.036	-0.03749
	0.037	0		0.037	0.128721		0.037	-0.03843
	0.038	0		0.038	0.13079		0.038	-0.03774
	0.039	0		0.039	0.131407		0.038	-0.03562
	0.04	0		0.04	0.130558		0.039	-0.03407
	0.041	0		0.04	0.127592		0.04	-0.03381
	0.042	0		0.041	0.12395		0.041	-0.03366
	0.042	0		0.042	0.121737		0.042	-0.03429
	0.043	0		0.043	0.120798		0.043	-0.03429
	0.044	0		0.044	0.120986		0.043	-0.03482
	0.045	0		0.045	0.121501		0.044	-0.03562
	0.046	0		0.045	0.121887		0.045	-0.03654
	0.047	0		0.046	0.122697		0.046	-0.03677
	0.047	0		0.047	0.123304		0.047	-0.03703
	0.048	0		0.048	0.123799		0.048	-0.03726
	0.049	0		0.049	0.124366		0.048	-0.03775
	0.05	0		0.05	0.125248		0.049	-0.03875
	0.051	0		0.05	0.125812		0.05	-0.03873
	0.052	0		0.051	0.126239		0.051	-0.039
	0.052	0		0.052	0.12648		0.052	-0.03914
	0.053	0		0.053	0.126259		0.053	-0.03925
	0.054	0		0.054	0.126347		0.053	-0.03984
	0.055	0		0.055	0.12663		0.054	-0.03983
	0.056	0		0.055	0.127391		0.055	-0.03923
	0.056	0		0.056	0.127312		0.056	-0.03926
	0.057	0		0.057	0.127161		0.057	-0.03907
	0.058	0		0.058	0.127149		0.058	-0.03825
	0.059	0		0.059	0.127394		0.058	-0.03775
	0.06	0		0.06	0.127899		0.059	-0.03856
	0.061	0		0.06	0.128389		0.06	-0.03857
	0.061	0		0.061	0.128475		0.061	-0.03775
	0.062	0		0.062	0.128551		0.062	-0.03825
	0.063	0		0.063	0.127911		0.063	-0.03851
	0.064	0		0.064	0.127575		0.063	-0.03788
	0.065	0		0.065	0.126974		0.064	-0.03796
	0.066	0		0.065	0.12584		0.065	-0.03865
	0.066	0		0.066	0.124948		0.066	-0.03803
	0.067	0		0.067	0.123666		0.067	-0.03822
	0.068	0		0.068	0.123064		0.068	-0.03881
	0.069	0		0.069	0.122278		0.068	-0.03879
	0.07	0		0.07	0.121251		0.069	-0.0379
	0.071	0		0.07	0.120681		0.07	-0.03799
	0.071	0		0.071	0.120144		0.071	-0.03793
	0.072	0		0.072	0.119857		0.072	-0.03783
	0.073	0		0.073	0.119237		0.073	-0.0373
	0.074	0		0.074	0.118378		0.073	-0.03776
	0.075	0		0.075	0.117237		0.074	-0.03867
	0.076	0		0.075	0.116724		0.075	-0.03917
	0.076	0		0.076	0.116065		0.076	-0.03953
	0.077	0		0.077	0.115488		0.077	-0.03897
	0.078	0		0.078	0.115118		0.078	-0.0386
	0.079	0		0.079	0.114513		0.078	-0.03912
	0.08	0		0.08	0.113828		0.079	-0.03919
	0.081	0		0.08	0.113167		0.08	-0.03951
	0.081	0		0.081	0.112282		0.081	-0.03967
	0.082	0		0.082	0.111788		0.082	-0.03996
	0.083	0		0.083	0.111695		0.083	-0.03935
	0.084	0		0.084	0.111338		0.083	-0.03905
	0.085	0		0.085	0.110797		0.084	-0.03926
	0.086	0		0.085	0.10976		0.085	-0.03882
	0.086	0		0.086	0.109043		0.086	-0.03859
	0.087	0		0.087	0.1088		0.087	-0.03775
	0.088	0		0.088	0.107955		0.088	-0.03738
	0.089	0		0.089	0.106995		0.088	-0.0372
	0.09	0		0.089	0.106286		0.089	-0.03779
	0.091	0		0.09	0.105863		0.09	-0.03765
	0.091	0		0.091	0.105152		0.091	-0.03631
	0.092	0		0.092	0.104476		0.092	-0.0364
	0.093	0		0.093	0.103267		0.093	-0.03618
	0.094	0		0.094	0.102167		0.093	-0.03568
	0.095	0		0.094	0.102047		0.094	-0.03647
	0.096	0		0.095	0.101528		0.095	-0.03574
	0.096	0		0.096	0.100556		0.096	-0.03567
	0.097	0		0.097	0.098836		0.097	-0.03545
	0.098	0		0.098	0.098183		0.098	-0.03586
	0.099	0		0.099	0.098224		0.098	-0.03619
	0.1	0		0.099	0.09801		0.099	-0.03687
	0.101	0		0.1	0.097118		0.1	-0.03713
	0.101	0		0.101	0.096407		0.101	-0.03675
	0.102	0		0.102	0.095561		0.102	-0.03669
	0.103	0		0.103	0.09529		0.103	-0.03707
	0.104	0		0.104	0.094851		0.103	-0.03725
	0.105	0		0.104	0.094225		0.104	-0.03708
	0.106	0		0.105	0.093934		0.105	-0.03732
	0.106	0		0.106	0.094312		0.106	-0.03774
	0.107	0		0.107	0.093938		0.107	-0.03808
	0.108	0		0.108	0.093447		0.108	-0.03851
	0.109	0		0.109	0.094157		0.108	-0.03927
	0.11	0		0.109	0.094291		0.109	-0.03961
	0.111	0		0.11	0.093864		0.11	-0.03905
	0.111	0		0.111	0.093989		0.111	-0.03917
	0.112	0		0.112	0.093009		0.112	-0.03971
	0.113	0		0.113	0.092551		0.113	-0.03989
	0.114	0		0.114	0.09186		0.113	-0.03969
	0.115	0		0.114	0.091439		0.114	-0.03985
	0.116	0		0.115	0.091329		0.115	-0.03961
	0.116	0		0.116	0.090657		0.116	-0.03909
	0.117	0		0.117	0.089765		0.117	-0.03836
	0.118	0		0.118	0.089083		0.118	-0.03889
	0.119	0		0.119	0.088131		0.118	-0.03924
	0.12	0		0.119	0.087598		0.119	-0.03872
	0.121	0		0.12	0.087181		0.12	-0.03797
	0.121	0		0.121	0.086229		0.121	-0.03726
	0.122	0		0.122	0.085518		0.122	-0.03697
	0.123	0		0.123	0.084848		0.123	-0.03723
	0.124	0		0.124	0.084061		0.123	-0.0375
	0.125	0		0.124	0.082674		0.124	-0.03722
	0.126	0		0.125	0.08149		0.125	-0.03751
	0.126	0		0.126	0.080742		0.126	-0.03821
	0.127	0		0.127	0.080223		0.127	-0.03837
	0.128	0		0.128	0.079517		0.128	-0.03942
	0.129	0		0.129	0.078202		0.128	-0.04023
	0.13	0		0.129	0.077164		0.129	-0.04044
	0.131	0		0.13	0.076522		0.13	-0.04122
	0.131	0		0.131	0.075917		0.131	-0.04141
	0.132	0		0.132	0.074871		0.132	-0.04177
	0.133	0		0.133	0.073978		0.132	-0.0422
	0.134	0		0.134	0.073364		0.133	-0.04174
	0.135	0		0.134	0.073209		0.134	-0.0418
	0.136	0		0.135	0.072748		0.135	-0.0418
	0.136	0		0.136	0.072077		0.136	-0.0419
	0.137	0		0.137	0.071438		0.137	-0.04319
	0.138	0		0.138	0.070594		0.137	-0.04448
	0.139	0		0.139	0.070552		0.138	-0.04509
	0.14	0		0.139	0.070461		0.139	-0.04441
	0.141	0		0.14	0.069492		0.14	-0.04485
	0.141	0		0.141	0.068298		0.141	-0.0449
	0.142	0		0.142	0.067137		0.142	-0.04571
	0.143	0		0.143	0.064971		0.142	-0.04611
	0.144	0		0.144	0.064092		0.143	-0.04672
	0.145	0		0.144	0.063949		0.144	-0.04683
	0.146	0		0.145	0.063116		0.145	-0.0467
	0.146	0		0.146	0.062045		0.146	-0.04725
	0.147	0		0.147	0.061514		0.147	-0.04752
	0.148	0		0.148	0.059692		0.147	-0.04729
	0.149	0		0.149	0.058943		0.148	-0.04773
	0.15	0		0.149	0.0587		0.149	-0.04823
	0.151	0		0.15	0.057945		0.15	-0.04799
	0.151	0		0.151	0.057317		0.151	-0.04811
	0.152	0		0.152	0.05613		0.152	-0.04868
	0.153	0		0.153	0.055296		0.152	-0.04893
	0.154	0		0.154	0.05468		0.153	-0.04805
	0.155	0		0.154	0.05329		0.154	-0.04823
	0.156	0		0.155	0.053597		0.155	-0.0491
	0.156	0		0.156	0.053638		0.156	-0.04896
	0.157	0		0.157	0.053463		0.157	-0.04847
	0.158	0		0.158	0.053379		0.157	-0.04797
	0.159	0		0.159	0.052521		0.158	-0.04837
	0.16	0		0.159	0.051925		0.159	-0.04706
	0.161	0		0.16	0.051346		0.16	-0.04659
	0.161	0		0.161	0.049905		0.161	-0.04705
	0.162	0		0.162	0.049396		0.162	-0.04727
	0.163	0		0.163	0.049216		0.162	-0.04803
	0.164	0		0.164	0.049241		0.163	-0.04803
	0.165	0		0.164	0.048381		0.164	-0.04721
	0.166	0		0.165	0.047968		0.165	-0.04541
	0.166	0		0.166	0.0479		0.166	-0.04577
	0.167	0		0.167	0.048477		0.167	-0.04535
	0.168	0		0.168	0.047412		0.167	-0.04471
	0.169	0		0.169	0.046729		0.168	-0.04515
	0.17	0		0.169	0.046444		0.169	-0.04428
	0.171	0		0.17	0.046274		0.17	-0.04417
	0.171	0		0.171	0.046512		0.171	-0.04452
	0.172	0		0.172	0.04661		0.172	-0.04406
	0.173	0		0.173	0.046446		0.172	-0.04343
	0.174	0		0.174	0.045806		0.173	-0.04287
	0.175	0		0.174	0.044795		0.174	-0.04195
	0.176	0		0.175	0.04405		0.175	-0.04209
	0.176	0		0.176	0.04425		0.176	-0.0417
	0.177	0		0.177	0.043999		0.177	-0.04213
	0.178	0		0.178	0.043462		0.177	-0.04129
	0.179	0		0.179	0.0426		0.178	-0.04086
	0.18	0		0.179	0.042951		0.179	-0.03946
	0.181	0		0.18	0.042605		0.18	-0.03884
	0.181	0		0.181	0.042441		0.181	-0.03913
	0.182	0		0.182	0.041809		0.182	-0.03814
	0.183	0		0.183	0.041859		0.182	-0.03877
	0.184	0		0.184	0.042446		0.183	-0.03798
	0.185	0		0.184	0.043297		0.184	-0.03832
	0.185	0		0.185	0.043444		0.185	-0.03784
	0.186	0		0.186	0.042745		0.186	-0.03819
	0.187	0		0.187	0.04311		0.187	-0.03779
	0.188	0		0.188	0.042715		0.187	-0.03709
	0.189	0		0.189	0.042234		0.188	-0.03606
	0.19	0		0.189	0.042354		0.189	-0.03476
	0.19	0		0.19	0.042385		0.19	-0.03332
	0.191	0		0.191	0.041826		0.191	-0.03306
	0.192	0		0.192	0.042067		0.192	-0.03276
	0.193	0		0.193	0.041801		0.192	-0.03187
	0.194	0		0.194	0.042433		0.193	-0.03124
	0.195	0		0.194	0.042292		0.194	-0.03128
	0.195	0		0.195	0.041631		0.195	-0.03031
	0.196	0		0.196	0.042347		0.196	-0.02966
	0.197	0		0.197	0.042093		0.197	-0.02746
	0.198	0		0.198	0.041639		0.197	-0.02721
	0.199	0		0.198	0.040509		0.198	-0.02714
	0.2	0		0.199	0.040111		0.199	-0.02661
	0.2	0		0.2	0.039322		0.2	-0.02572
	0.201	0		0.201	0.039251		0.201	-0.02592
	0.202	0		0.202	0.039297		0.202	-0.02532
	0.203	0		0.203	0.040013		0.202	-0.02436
	0.204	0		0.203	0.039105		0.203	-0.02385
	0.205	0		0.204	0.037574		0.204	-0.02205
	0.205	0		0.205	0.036476		0.205	-0.02112
	0.206	0		0.206	0.03651		0.206	-0.02129
	0.207	0		0.207	0.035718		0.207	-0.02159
	0.208	0		0.208	0.035995		0.207	-0.02087
	0.209	0		0.208	0.035488		0.208	-0.02063
	0.21	0		0.209	0.036219		0.209	-0.02044
	0.21	0		0.21	0.036507		0.21	-0.01909
	0.211	0		0.211	0.035285		0.211	-0.01841
	0.212	0		0.212	0.03558		0.212	-0.01699
	0.213	0		0.213	0.03532		0.212	-0.01592
	0.214	0		0.213	0.03494		0.213	-0.0154
	0.215	0		0.214	0.034404		0.214	-0.01522
	0.215	0		0.215	0.033991		0.215	-0.01534
	0.216	0		0.216	0.034658		0.216	-0.01554
	0.217	0		0.217	0.034577		0.217	-0.01484
	0.218	0		0.218	0.033561		0.217	-0.01435
	0.219	0		0.218	0.033267		0.218	-0.01293
	0.22	0		0.219	0.033292		0.219	-0.01266
	0.22	0		0.22	0.033552		0.22	-0.01222
	0.221	0		0.221	0.033695		0.221	-0.01191
	0.222	0		0.222	0.033901		0.222	-0.01157
	0.223	0		0.223	0.033799		0.222	-0.01072
	0.224	0		0.223	0.034427		0.223	-0.01049
	0.225	0		0.224	0.034662		0.224	-0.00915
	0.225	0		0.225	0.034239		0.225	-0.00861
	0.226	0		0.226	0.033709		0.226	-0.00765
	0.227	0		0.227	0.032547		0.227	-0.00725
	0.228	0		0.228	0.031643		0.227	-0.00688
	0.229	0		0.228	0.03142		0.228	-0.00667
	0.23	0		0.229	0.031902		0.229	-0.00669
	0.23	0		0.23	0.030703		0.23	-0.00766
	0.231	0		0.231	0.030157		0.231	-0.00925
	0.232	0		0.232	0.029675		0.232	-0.00927
	0.233	0		0.233	0.029304		0.232	-0.00906
	0.234	0		0.233	0.028087		0.233	-0.00949
	0.235	0		0.234	0.027749		0.234	-0.01047
	0.235	0		0.235	0.027117		0.235	-0.01086
	0.236	0		0.236	0.027207		0.236	-0.01095
	0.237	0		0.237	0.027798		0.236	-0.01189
	0.238	0		0.238	0.027451		0.237	-0.01248
	0.239	0		0.238	0.026987		0.238	-0.01377
	0.24	0		0.239	0.02628		0.239	-0.01412
	0.24	0		0.24	0.026792		0.24	-0.01404
	0.241	0		0.241	0.026731		0.241	-0.01356
	0.242	0		0.242	0.027606		0.241	-0.01478
	0.243	0		0.243	0.027527		0.242	-0.01522
	0.244	0		0.243	0.027828		0.243	-0.01566
	0.245	0		0.244	0.027359		0.244	-0.0161
	0.245	0		0.245	0.027791		0.245	-0.01689
	0.246	0		0.246	0.02891		0.246	-0.01807
	0.247	0		0.247	0.02945		0.246	-0.01905
	0.248	0		0.248	0.029447		0.247	-0.01959
	0.249	0		0.248	0.029072		0.248	-0.02003
	0.25	0		0.249	0.028566		0.249	-0.0208
	0.25	0		0.25	0.026869		0.25	-0.0208
	0.251	0		0.251	0.02544		0.251	-0.02155
	0.252	0		0.252	0.025548		0.251	-0.02296
	0.253	0		0.253	0.026145		0.252	-0.02438
	0.254	0		0.253	0.026341		0.253	-0.02606
	0.255	0		0.254	0.026211		0.254	-0.027
	0.255	0		0.255	0.025879		0.255	-0.02733
	0.256	0		0.256	0.026051		0.256	-0.02796
	0.257	0		0.257	0.026893		0.256	-0.02842
	0.258	0		0.258	0.026741		0.257	-0.02939
	0.259	0		0.258	0.026095		0.258	-0.0306
	0.26	0		0.259	0.025674		0.259	-0.03129
	0.26	0		0.26	0.025707		0.26	-0.03223
	0.261	0		0.261	0.024288		0.261	-0.03289
	0.262	0		0.262	0.02419		0.261	-0.03388
	0.263	0		0.263	0.023257		0.262	-0.03531
	0.264	0		0.263	0.022407		0.263	-0.03628
	0.265	0		0.264	0.020935		0.264	-0.03736
	0.265	0		0.265	0.019868		0.265	-0.03772
	0.266	0		0.266	0.018983		0.266	-0.03885
	0.267	0		0.267	0.018235		0.266	-0.04032
	0.268	0		0.268	0.018272		0.267	-0.04143
	0.269	0		0.268	0.017041		0.268	-0.04227
	0.27	0		0.269	0.017207		0.269	-0.0435
	0.27	0		0.27	0.015216		0.27	-0.04403
	0.271	0		0.271	0.013322		0.271	-0.04429
	0.272	0		0.272	0.014694		0.271	-0.0442
	0.273	0		0.273	0.014519		0.272	-0.04378
	0.274	0		0.273	0.013364		0.273	-0.04408
	0.275	0		0.274	0.013473		0.274	-0.04403
	0.275	0		0.275	0.012927		0.275	-0.04369
	0.276	0		0.276	0.011752		0.276	-0.04418
	0.277	0		0.277	0.011127		0.276	-0.04473
	0.278	0		0.278	0.009505		0.277	-0.04548
	0.279	0		0.278	0.008111		0.278	-0.04664
	0.28	0		0.279	0.007063		0.279	-0.04811
	0.28	0		0.28	0.005421		0.28	-0.04922
	0.281	0		0.281	0.003953		0.281	-0.05027
	0.282	0		0.282	0.003057		0.281	-0.052
	0.283	0		0.283	0.00164		0.282	-0.05408
	0.284	0		0.283	1.99e-05		0.283	-0.05513
	0.285	0		0.284	-0.00044		0.284	-0.05737
	0.285	0		0.285	-0.00186		0.285	-0.06037
	0.286	0		0.286	-0.00138		0.286	-0.06252
	0.287	0		0.287	-0.00249		0.286	-0.06429
	0.288	0		0.288	-0.00446		0.287	-0.06624
	0.289	0		0.288	-0.00588		0.288	-0.06836
	0.29	0		0.289	-0.00647		0.289	-0.07078
	0.29	0		0.29	-0.00729		0.29	-0.07379
	0.291	0		0.291	-0.00786		0.291	-0.07691
	0.292	0		0.292	-0.00817		0.291	-0.07994
	0.293	0		0.293	-0.00881		0.292	-0.0824
	0.294	0		0.293	-0.01073		0.293	-0.08472
	0.295	0		0.294	-0.01098		0.294	-0.08669
	0.295	0		0.295	-0.01262		0.295	-0.08903
	0.296	0		0.296	-0.01356		0.296	-0.09209
	0.297	0		0.297	-0.01446		0.296	-0.09457
	0.298	0		0.298	-0.01578		0.297	-0.09676
	0.299	0		0.298	-0.01654		0.298	-0.09912
	0.3	0		0.299	-0.01838		0.299	-0.10175
	0.3	0		0.3	-0.01893		0.3	-0.10441
	0.301	0		0.301	-0.01998		0.301	-0.1068
	0.302	0		0.302	-0.02211		0.301	-0.10918
	0.303	0		0.303	-0.02319		0.302	-0.11146
	0.304	0		0.303	-0.02566		0.303	-0.11367
	0.305	0		0.304	-0.02862		0.304	-0.11608
	0.305	0		0.305	-0.03042		0.305	-0.11924
	0.306	0		0.306	-0.03256		0.306	-0.12233
	0.307	0		0.307	-0.0352		0.306	-0.12534
	0.308	0		0.307	-0.03719		0.307	-0.12712
	0.309	0		0.308	-0.03901		0.308	-0.12934
	0.31	0		0.309	-0.04182		0.309	-0.13231
	0.31	0		0.31	-0.04417		0.31	-0.13517
	0.311	0		0.311	-0.04631		0.311	-0.13668
	0.312	0		0.312	-0.04785		0.311	-0.13862
	0.313	0		0.312	-0.04811		0.312	-0.14088
	0.314	0		0.313	-0.05083		0.313	-0.14312
	0.315	0		0.314	-0.05341		0.314	-0.14497
	0.315	0		0.315	-0.05368		0.315	-0.14679
	0.316	0		0.316	-0.05587		0.316	-0.1492
	0.317	0		0.317	-0.05719		0.316	-0.15236
	0.318	0		0.317	-0.05791		0.317	-0.15474
	0.319	0		0.318	-0.05944		0.318	-0.1563
	0.319	0		0.319	-0.06001		0.319	-0.15751
	0.32	0		0.32	-0.06068		0.32	-0.15893
	0.321	0		0.321	-0.06172		0.321	-0.16025
	0.322	0		0.322	-0.06171		0.321	-0.16112
	0.323	0		0.322	-0.06293		0.322	-0.16238
	0.324	0		0.323	-0.06409		0.323	-0.1639
	0.324	0		0.324	-0.06504		0.324	-0.1655
	0.325	0		0.325	-0.06512		0.325	-0.16634
	0.326	0		0.326	-0.06628		0.326	-0.16669
	0.327	0		0.327	-0.06742		0.326	-0.16726
	0.328	0		0.327	-0.06923		0.327	-0.16863
	0.329	0		0.328	-0.07009		0.328	-0.17021
	0.329	0		0.329	-0.07027		0.329	-0.17134
	0.33	0		0.33	-0.07106		0.33	-0.17277
	0.331	0		0.331	-0.07246		0.331	-0.17409
	0.332	0		0.332	-0.07318		0.331	-0.17446
	0.333	0		0.332	-0.07514		0.332	-0.17415
	0.334	0		0.333	-0.07629		0.333	-0.17394
	0.334	0		0.334	-0.07661		0.334	-0.17385
	0.335	0		0.335	-0.0772		0.335	-0.17276
	0.336	0		0.336	-0.07829		0.336	-0.17225
	0.337	0		0.337	-0.07886		0.336	-0.17192
	0.338	0		0.337	-0.07993		0.337	-0.17086
	0.339	0		0.338	-0.08034		0.338	-0.17094
	0.339	0		0.339	-0.08073		0.339	-0.17108
	0.34	0		0.34	-0.08164		0.34	-0.17111
	0.341	0		0.341	-0.08192		0.341	-0.17107
	0.342	0		0.342	-0.08211		0.341	-0.17063
	0.343	0		0.342	-0.08266		0.342	-0.17059
	0.344	0		0.343	-0.08285		0.343	-0.17063
	0.344	0		0.344	-0.08225		0.344	-0.17064
	0.345	0		0.345	-0.08179		0.345	-0.17038
	0.346	0		0.346	-0.08056		0.345	-0.17002
	0.347	0		0.347	-0.08038		0.346	-0.16866
	0.348	0		0.347	-0.07995		0.347	-0.16743
	0.349	0		0.348	-0.079		0.348	-0.16715
	0.349	0		0.349	-0.07862		0.349	-0.16822
	0.35	0		0.35	-0.07797		0.35	-0.16859
	0.351	0		0.351	-0.07736		0.35	-0.16801
	0.352	0		0.352	-0.07502		0.351	-0.16749
	0.353	0		0.352	-0.07378		0.352	-0.16722
	0.354	0		0.353	-0.07339		0.353	-0.16773
	0.354	0		0.354	-0.07428		0.354	-0.16767
	0.355	0		0.355	-0.07427		0.355	-0.1666
	0.356	0		0.356	-0.0733		0.355	-0.16662
	0.357	0		0.357	-0.07413		0.356	-0.16676
	0.358	0		0.357	-0.07422		0.357	-0.16637
	0.359	0		0.358	-0.07373		0.358	-0.16562
	0.359	0		0.359	-0.07304		0.359	-0.16508
	0.36	0		0.36	-0.07211		0.36	-0.16476
	0.361	0		0.361	-0.07261		0.36	-0.16452
	0.362	0		0.362	-0.07223		0.361	-0.16374
	0.363	0		0.362	-0.07248		0.362	-0.16315
	0.364	0		0.363	-0.07299		0.363	-0.1629
	0.364	0		0.364	-0.07169		0.364	-0.16241
	0.365	0		0.365	-0.07128		0.365	-0.16128
	0.366	0		0.366	-0.07098		0.365	-0.15989
	0.367	0		0.367	-0.07111		0.366	-0.15931
	0.368	0		0.367	-0.07056		0.367	-0.15848
	0.369	0		0.368	-0.07013		0.368	-0.15685
	0.369	0		0.369	-0.06946		0.369	-0.15492
	0.37	0		0.37	-0.06879		0.37	-0.15263
	0.371	0		0.371	-0.06832		0.37	-0.15088
	0.372	0		0.372	-0.0679		0.371	-0.14863
	0.373	0		0.372	-0.06746		0.372	-0.14559
	0.374	0		0.373	-0.06627		0.373	-0.1432
	0.374	0		0.374	-0.06486		0.374	-0.14252
	0.375	0		0.375	-0.0638		0.375	-0.14228
	0.376	0		0.376	-0.06338		0.375	-0.14212
	0.377	0		0.377	-0.06314		0.376	-0.1428
	0.378	0		0.377	-0.06394		0.377	-0.14289
	0.379	0		0.378	-0.06467		0.378	-0.14177
	0.379	0		0.379	-0.06507		0.379	-0.14062
	0.38	0		0.38	-0.06641		0.38	-0.13941
	0.381	0		0.381	-0.06705		0.38	-0.13825
	0.382	0		0.382	-0.06793		0.381	-0.1369
	0.383	0		0.382	-0.06786		0.382	-0.13533
	0.384	0		0.383	-0.06948		0.383	-0.13379
	0.384	0		0.384	-0.07062		0.384	-0.13302
	0.385	0		0.385	-0.07232		0.385	-0.13261
	0.386	0		0.386	-0.07421		0.385	-0.13243
	0.387	0		0.387	-0.07601		0.386	-0.13162
	0.388	0		0.387	-0.07805		0.387	-0.13048
	0.389	0		0.388	-0.08096		0.388	-0.13021
	0.389	0		0.389	-0.0838		0.389	-0.13026
	0.39	0		0.39	-0.08645		0.39	-0.13034
	0.391	0		0.391	-0.08818		0.39	-0.1296
	0.392	0		0.392	-0.09069		0.391	-0.12869
	0.393	0		0.392	-0.09239		0.392	-0.12788
	0.394	0		0.393	-0.09471		0.393	-0.12662
	0.394	0		0.394	-0.0981		0.394	-0.12573
	0.395	0		0.395	-0.10084		0.395	-0.12505
	0.396	0		0.396	-0.10363		0.395	-0.12474
	0.397	0		0.397	-0.10545		0.396	-0.12473
	0.398	0		0.397	-0.10771		0.397	-0.12424
	0.399	0		0.398	-0.10976		0.398	-0.1241
	0.399	0		0.399	-0.11131		0.399	-0.12363
	0.4	0		0.4	-0.11315		0.4	-0.12277
	0.401	0		0.401	-0.11625		0.4	-0.12216
	0.402	0		0.402	-0.11878		0.401	-0.12175
	0.403	0		0.402	-0.11997		0.402	-0.12165
	0.404	0		0.403	-0.12278		0.403	-0.12179
	0.404	0		0.404	-0.12446		0.404	-0.12073
	0.405	0		0.405	-0.12636		0.405	-0.11993
	0.406	0		0.406	-0.12862		0.405	-0.11948
	0.407	0		0.407	-0.12942		0.406	-0.11917
	0.408	0		0.407	-0.1307		0.407	-0.11893
	0.409	0		0.408	-0.13332		0.408	-0.11794
	0.409	0		0.409	-0.13606		0.409	-0.11773
	0.41	0		0.41	-0.13849		0.41	-0.11708
	0.411	0		0.411	-0.14125		0.41	-0.11715
	0.412	0		0.411	-0.14433		0.411	-0.11698
	0.413	0		0.412	-0.14702		0.412	-0.11595
	0.414	0		0.413	-0.14903		0.413	-0.11532
	0.414	0		0.414	-0.15102		0.414	-0.1148
	0.415	0		0.415	-0.15366		0.415	-0.11386
	0.416	0		0.416	-0.15596		0.415	-0.11192
	0.417	0		0.416	-0.15843		0.416	-0.10973
	0.418	0		0.417	-0.16092		0.417	-0.10672
	0.419	0		0.418	-0.16324		0.418	-0.10299
	0.419	0		0.419	-0.16445		0.419	-0.09899
	0.42	0		0.42	-0.16536		0.42	-0.09466
	0.421	0		0.421	-0.16611		0.42	-0.08938
	0.422	0		0.421	-0.16646		0.421	-0.08278
	0.423	0		0.422	-0.16763		0.422	-0.07506
	0.424	0		0.423	-0.16854		0.423	-0.06654
	0.424	0		0.424	-0.16974		0.424	-0.05723
	0.425	0		0.425	-0.17028		0.425	-0.04679
	0.426	0		0.426	-0.17043		0.425	-0.03425
	0.427	0		0.426	-0.16991		0.426	-0.02021
	0.428	0		0.427	-0.1693		0.427	-0.00553
	0.429	0		0.428	-0.16851		0.428	0.011225
	0.429	0		0.429	-0.16786		0.429	0.030088
	0.43	0		0.43	-0.16604		0.43	0.051196
	0.431	0		0.431	-0.16393		0.43	0.074768
	0.432	0		0.431	-0.16213		0.431	0.101445
	0.433	0		0.432	-0.16109		0.432	0.131622
	0.434	0		0.433	-0.16024		0.433	0.16437
	0.434	0		0.434	-0.15936		0.434	0.200006
	0.435	0		0.435	-0.15909		0.435	0.239234
	0.436	0		0.436	-0.15759		0.435	0.281491
	0.437	0		0.436	-0.15554		0.436	0.328642
	0.438	0		0.437	-0.15361		0.437	0.380244
	0.439	0		0.438	-0.1527		0.438	0.435261
	0.439	0		0.439	-0.15126		0.439	0.495598
	0.44	0		0.44	-0.14917		0.44	0.562101
	0.441	0		0.441	-0.14769		0.44	0.634392
	0.442	0		0.441	-0.14709		0.441	0.713183
	0.443	0		0.442	-0.14542		0.442	0.80015
	0.444	0		0.443	-0.1442		0.443	0.895323
	0.444	0		0.444	-0.14371		0.444	1.00043
	0.445	0		0.445	-0.14239		0.445	1.11707
	0.446	0		0.446	-0.14096		0.445	1.24466
	0.447	0		0.446	-0.13932		0.446	1.38465
	0.448	0		0.447	-0.13855		0.447	1.53921
	0.448	0		0.448	-0.13871		0.448	1.70985
	0.449	0		0.449	-0.13802		0.449	1.8957
	0.45	0		0.45	-0.13652		0.45	2.09847
	0.451	0		0.451	-0.13514		0.45	2.31803
	0.452	0		0.451	-0.13399		0.451	2.55163
	0.453	0		0.452	-0.1332		0.452	2.80198
	0.453	0		0.453	-0.13155		0.453	3.06913
	0.454	0		0.454	-0.12952		0.454	3.35104
	0.455	0		0.455	-0.12864		0.454	3.64689
	0.456	0		0.456	-0.1273		0.455	3.95861
	0.457	0		0.456	-0.12613		0.456	4.28387
	0.458	0		0.457	-0.125		0.457	4.62037
	0.458	0		0.458	-0.12335		0.458	4.96825
	0.459	0		0.459	-0.12155		0.459	5.32495
	0.46	0		0.46	-0.12036		0.459	5.69032
	0.461	0		0.461	-0.11935		0.46	6.06494
	0.462	0		0.461	-0.1188		0.461	6.44831
	0.463	0		0.462	-0.1179		0.462	6.8387
	0.463	0		0.463	-0.11686		0.463	7.23649
	0.464	0		0.464	-0.11581		0.464	7.64118
	0.465	0		0.465	-0.11475		0.464	8.0518
	0.466	0		0.466	-0.11427		0.465	8.46906
	0.467	0		0.466	-0.11341		0.466	8.89127
	0.468	0		0.467	-0.11272		0.467	9.31696
	0.468	0		0.468	-0.11195		0.468	9.74687
	0.469	0		0.469	-0.11084		0.469	10.1809
	0.47	0		0.47	-0.10991		0.469	10.6155
	0.471	0		0.471	-0.10952		0.47	11.0534
	0.472	0		0.471	-0.10912		0.471	11.4955
	0.473	0		0.472	-0.1082		0.472	11.9264
	0.473	0		0.473	-0.1076		0.473	12.3315
	0.474	0		0.474	-0.10709		0.474	12.732
	0.475	0		0.475	-0.10605		0.474	13.1557
	0.476	0		0.476	-0.10446		0.475	13.6012
	0.477	0		0.476	-0.10322		0.476	14.0464
	0.478	0		0.477	-0.10275		0.477	14.4897
	0.478	0		0.478	-0.10204		0.478	14.9321
	0.479	0		0.479	-0.10084		0.479	15.3709
	0.48	0		0.48	-0.10003		0.479	15.8049
	0.481	0		0.481	-0.09945		0.48	16.2354
	0.482	0		0.481	-0.09901		0.481	16.6588
	0.483	0		0.482	-0.09877		0.482	17.0788
	0.483	0		0.483	-0.09793		0.483	17.4931
	0.484	0		0.484	-0.0973		0.484	17.899
	0.485	0		0.485	-0.09671		0.484	18.2985
	0.486	0		0.486	-0.09627		0.485	18.6861
	0.487	0		0.486	-0.09567		0.486	19.0624
	0.488	0		0.487	-0.09582		0.487	19.427
	0.488	0		0.488	-0.09586		0.488	19.7768
	0.489	0		0.489	-0.09503		0.489	20.1097
	0.49	0		0.49	-0.09487		0.489	20.4261
	0.491	0		0.491	-0.09535		0.49	20.724
	0.492	0		0.491	-0.09545		0.491	21.0028
	0.493	0		0.492	-0.0948		0.492	21.262
	0.493	0		0.493	-0.09396		0.493	21.5036
	0.494	0		0.494	-0.09363		0.494	21.7255
	0.495	0		0.495	-0.09409		0.494	21.9265
	0.496	0		0.496	-0.09442		0.495	22.1092
	0.497	0		0.496	-0.09414		0.496	22.2742
	0.498	0		0.497	-0.09479		0.497	22.4207
	0.498	0		0.498	-0.09504		0.498	22.5501
	0.499	0		0.499	-0.095		0.499	22.6635
	0.5	0		0.5	-0.09582		0.499	22.7612
	0.501	0		0.501	-0.09593		0.5	22.845
	0.502	0		0.501	-0.0955		0.501	22.915
	0.503	0		0.502	-0.09532		0.502	22.9686
	0.503	0		0.503	-0.09527		0.503	23.0083
	0.504	0		0.504	-0.09559		0.504	23.0367
	0.505	0		0.505	-0.09612		0.504	23.055
	0.506	0		0.506	-0.09611		0.505	23.0627
	0.507	0		0.506	-0.09568		0.506	23.0573
	0.508	0		0.507	-0.09536		0.507	23.0415
	0.508	0		0.508	-0.09525		0.508	23.017
	0.509	0		0.509	-0.09477		0.509	22.9817
	0.51	0		0.51	-0.09475		0.509	22.9365
	0.511	0		0.511	-0.09454		0.51	22.8844
	0.512	0		0.511	-0.09383		0.511	22.8252
	0.513	0		0.512	-0.09249		0.512	22.7572
	0.513	0		0.513	-0.09185		0.513	22.6808
	0.514	0		0.514	-0.09192		0.514	22.5953
	0.515	0		0.515	-0.0911		0.514	22.5006
	0.516	0		0.516	-0.09009		0.515	22.3979
	0.517	0		0.516	-0.08943		0.516	22.2872
	0.518	0		0.517	-0.08968		0.517	22.1715
	0.518	0		0.518	-0.08958		0.518	22.0518
	0.519	0		0.519	-0.08794		0.519	21.9249
	0.52	0		0.52	-0.08666		0.519	21.7919
	0.521	0		0.52	-0.08564		0.52	21.6536
	0.522	0		0.521	-0.08402		0.521	21.5108
	0.523	0		0.522	-0.08264		0.522	21.3681
	0.523	0		0.523	-0.08114		0.523	21.223
	0.524	0		0.524	-0.07917		0.524	21.0691
	0.525	0		0.525	-0.07713		0.524	20.9102
	0.526	0		0.525	-0.07467		0.525	20.7518
	0.527	0		0.526	-0.07157		0.526	20.6
	0.528	0		0.527	-0.06824		0.527	20.4509
	0.528	0		0.528	-0.06489		0.528	20.2921
	0.529	0		0.529	-0.06086		0.529	20.1202
	0.53	0		0.53	-0.05673		0.529	19.9434
	0.531	0		0.53	-0.05214		0.53	19.7663
	0.532	0		0.531	-0.04635		0.531	19.5881
	0.533	0		0.532	-0.03993		0.532	19.4103
	0.533	0		0.533	-0.0327		0.533	19.2351
	0.534	0		0.534	-0.02603		0.534	19.0587
	0.535	0		0.535	-0.01894		0.534	18.8809
	0.536	0		0.535	-0.01059		0.535	18.7007
	0.537	0		0.536	-0.00156		0.536	18.5221
	0.538	0		0.537	0.007539		0.537	18.3424
	0.538	0		0.538	0.017136		0.538	18.1638
	0.539	0		0.539	0.028666		0.539	17.9865
	0.54	0		0.54	0.041769		0.539	17.8101
	0.541	0		0.54	0.055917		0.54	17.6331
	0.542	0		0.541	0.072347		0.541	17.4562
	0.543	0		0.542	0.089894		0.542	17.2801
	0.543	0		0.543	0.108971		0.543	17.1057
	0.544	0		0.544	0.130402		0.544	16.935
	0.545	0		0.545	0.153991		0.544	16.7674
	0.546	0		0.545	0.179619		0.545	16.6002
	0.547	0		0.546	0.20758		0.546	16.4311
	0.548	0		0.547	0.238154		0.547	16.2612
	0.548	0		0.548	0.270827		0.548	16.0963
	0.549	0		0.549	0.306568		0.549	15.934
	0.55	0		0.55	0.344679		0.549	15.7694
	0.551	0		0.55	0.384802		0.55	15.6053
	0.552	0		0.551	0.427516		0.551	15.4464
	0.553	0		0.552	0.471578		0.552	15.2897
	0.553	0		0.553	0.517362		0.553	15.1334
	0.554	0		0.554	0.565119		0.554	14.9779
	0.555	0		0.555	0.614859		0.554	14.8213
	0.556	0		0.555	0.667436		0.555	14.667
	0.557	0		0.556	0.721623		0.556	14.5167
	0.558	0		0.557	0.776959		0.557	14.3681
	0.558	0		0.558	0.833967		0.558	14.2214
	0.559	0		0.559	0.891843		0.559	14.0774
	0.56	0		0.56	0.95015		0.559	13.9283
	0.561	0		0.56	1.01021		0.56	13.7801
	0.562	0		0.561	1.07165		0.561	13.6361
	0.563	0		0.562	1.13387		0.562	13.4946
	0.563	0		0.563	1.19759		0.563	13.3549
	0.564	0		0.564	1.26227		0.563	13.2142
	0.565	0		0.565	1.32799		0.564	13.0753
	0.566	0		0.565	1.39447		0.565	12.9392
	0.567	0		0.566	1.46173		0.566	12.8064
	0.568	0		0.567	1.52859		0.567	12.6748
	0.568	0		0.568	1.59589		0.568	12.5435
	0.569	0		0.569	1.66177		0.568	12.4145
	0.57	0		0.57	1.72391		0.569	12.2865
	0.571	0		0.57	1.78653		0.57	12.1619
	0.572	0		0.571	1.85287		0.571	12.0397
	0.573	0		0.572	1.92169		0.572	11.9187
	0.573	0		0.573	1.99111		0.573	11.7987
	0.574	0		0.574	2.0616		0.573	11.6784
	0.575	0		0.575	2.13195		0.574	11.5581
	0.576	0		0.575	2.202		0.575	11.4409
	0.577	0		0.576	2.27246		0.576	11.3268
	0.577	0		0.577	2.34267		0.577	11.214
	0.578	0		0.578	2.41308		0.578	11.1026
	0.579	0		0.579	2.48344		0.578	10.9951
	0.58	0		0.58	2.55425		0.579	10.8927
	0.581	0		0.58	2.62426		0.58	10.7966
	0.582	0		0.581	2.69262		0.581	10.6982
	0.582	0		0.582	2.76005		0.582	10.594
	0.583	0		0.583	2.82505		0.583	10.4928
	0.584	0		0.584	2.88777		0.583	10.3939
	0.585	0		0.585	2.94925		0.584	10.2942
	0.586	0		0.585	3.0092		0.585	10.1952
	0.587	0		0.586	3.06716		0.586	10.0983
	0.587	0		0.587	3.12369		0.587	10.0014
	0.588	0		0.588	3.17756		0.588	9.90431
	0.589	0		0.589	3.22761		0.588	9.81277
	0.59	0		0.59	3.2749		0.589	9.71844
	0.591	0		0.59	3.31923		0.59	9.62478
	0.592	0		0.591	3.36106		0.591	9.5362
	0.592	0		0.592	3.40062		0.592	9.44797
	0.593	0		0.593	3.43671		0.593	9.36125
	0.594	0		0.594	3.47025		0.593	9.2725
	0.595	0		0.595	3.50215		0.594	9.18371
	0.596	0		0.595	3.53168		0.595	9.09639
	0.597	0		0.596	3.55803		0.596	9.01027
	0.597	0		0.597	3.58175		0.597	8.92563
	0.598	0		0.598	3.60338		0.598	8.84265
	0.599	0		0.599	3.62262		0.598	8.76025
	0.6	0		0.6	3.64007		0.599	8.67952
	0.601	0		0.6	3.65638		0.6	8.59673
	0.602	0		0.601	3.67153		0.601	8.51776
	0.602	0		0.602	3.68346		0.602	8.4416
	0.603	0		0.603	3.69332		0.603	8.36634
	0.604	0		0.604	3.70186		0.603	8.29152
	0.605	0		0.605	3.70834		0.604	8.2171
	0.606	0		0.605	3.7127		0.605	8.14372
	0.607	0		0.606	3.71562		0.606	8.06755
	0.607	0		0.607	3.71685		0.607	7.99378
	0.608	0		0.608	3.71598		0.608	7.92148
	0.609	0		0.609	3.71389		0.608	7.85076
	0.61	0		0.61	3.71039		0.609	7.78095
	0.611	0		0.61	3.70574		0.61	7.71223
	0.612	0		0.611	3.70053		0.611	7.64492
	0.612	0		0.612	3.69342		0.612	7.57616
	0.613	0		0.613	3.68501		0.613	7.50974
	0.614	0		0.614	3.67554		0.613	7.44465
	0.615	0		0.615	3.66343		0.614	7.37952
	0.616	0		0.615	3.64899		0.615	7.31364
	0.617	0		0.616	3.63451		0.616	7.24969
	0.617	0		0.617	3.61901		0.617	7.18743
	0.618	0		0.618	3.60262		0.618	7.12385
	0.619	0		0.619	3.58589		0.618	7.06217
	0.62	0		0.62	3.56803		0.619	7.00241
	0.621	0		0.62	3.54896		0.62	6.94294
	0.622	0		0.621	3.52843		0.621	6.88322
	0.622	0		0.622	3.50693		0.622	6.82436
	0.623	0		0.623	3.4863		0.623	6.76763
	0.624	0		0.624	3.4655		0.623	6.71221
	0.625	0		0.625	3.44274		0.624	6.65549
	0.626	0		0.625	3.41871		0.625	6.59956
	0.627	0		0.626	3.39439		0.626	6.54609
	0.627	0		0.627	3.3685		0.627	6.49186
	0.628	0		0.628	3.34147		0.628	6.43739
	0.629	0		0.629	3.31449		0.628	6.38523
	0.63	0		0.629	3.28683		0.629	6.3349
	0.631	0		0.63	3.25909		0.63	6.28345
	0.632	0		0.631	3.23111		0.631	6.23259
	0.632	0		0.632	3.20271		0.632	6.18099
	0.633	0		0.633	3.17402		0.633	6.1305
	0.634	0		0.634	3.14467		0.633	6.08631
	0.635	0		0.634	3.11592		0.634	6.04286
	0.636	0		0.635	3.08753		0.635	5.99576
	0.637	0		0.636	3.05817		0.636	5.94703
	0.637	0		0.637	3.02931		0.637	5.89891
	0.638	0		0.638	3.00086		0.638	5.85272
	0.639	0		0.639	2.97188		0.638	5.80872
	0.64	0		0.639	2.94305		0.639	5.76241
	0.641	0		0.64	2.91389		0.64	5.71656
	0.642	0		0.641	2.88531		0.641	5.67096
	0.642	0		0.642	2.8565		0.642	5.62726
	0.643	0		0.643	2.82718		0.643	5.58247
	0.644	0		0.644	2.79911		0.643	5.53952
	0.645	0		0.644	2.77173		0.644	5.49688
	0.646	0		0.645	2.7444		0.645	5.45361
	0.647	0		0.646	2.71746		0.646	5.41046
	0.647	0		0.647	2.69074		0.647	5.36825
	0.648	0		0.648	2.66361		0.648	5.32691
	0.649	0		0.649	2.63619		0.648	5.28578
	0.65	0		0.649	2.61011		0.649	5.24761
	0.651	0		0.65	2.5848		0.65	5.20565
	0.652	0		0.651	2.55987		0.651	5.16541
	0.652	0		0.652	2.53404		0.652	5.12568
	0.653	0		0.653	2.50766		0.653	5.08598
	0.654	0		0.654	2.4815		0.653	5.04769
	0.655	0		0.654	2.45627		0.654	5.00943
	0.656	0		0.655	2.43114		0.655	4.97076
	0.657	0		0.656	2.40694		0.656	4.93217
	0.657	0		0.657	2.38369		0.657	4.89701
	0.658	0		0.658	2.36011		0.658	4.86139
	0.659	0		0.659	2.33634		0.658	4.82344
	0.66	0		0.659	2.31285		0.659	4.78798
	0.661	0		0.66	2.28822		0.66	4.75087
	0.662	0		0.661	2.26359		0.661	4.71315
	0.662	0		0.662	2.24033		0.662	4.67694
	0.663	0		0.663	2.21752		0.663	4.64213
	0.664	0		0.664	2.19548		0.663	4.60785
	0.665	0		0.664	2.17373		0.664	4.57319
	0.666	0		0.665	2.15233		0.665	4.53782
	0.667	0		0.666	2.132		0.666	4.5035
	0.667	0		0.667	2.11091		0.667	4.46958
	0.668	0		0.668	2.08984		0.667	4.43492
	0.669	0		0.669	2.06978		0.668	4.40125
	0.67	0		0.669	2.04926		0.669	4.3687
	0.671	0		0.67	2.02794		0.67	4.33563
	0.672	0		0.671	2.00839		0.671	4.30191
	0.672	0		0.672	1.99006		0.672	4.26835
	0.673	0		0.673	1.97151		0.672	4.2368
	0.674	0		0.674	1.95284		0.673	4.20446
	0.675	0		0.674	1.9342		0.674	4.1737
	0.676	0		0.675	1.91648		0.675	4.14101
	0.677	0		0.676	1.89995		0.676	4.1086
	0.677	0		0.677	1.88465		0.677	4.07762
	0.678	0		0.678	1.86968		0.677	4.04714
	0.679	0		0.679	1.85291		0.678	4.01734
	0.68	0		0.679	1.83627		0.679	3.98708
	0.681	0		0.68	1.82021		0.68	3.956
	0.682	0		0.681	1.80306		0.681	3.92761
	0.682	0		0.682	1.78769		0.682	3.89939
	0.683	0		0.683	1.77221		0.682	3.87297
	0.684	0		0.684	1.75636		0.683	3.84562
	0.685	0		0.684	1.74228		0.684	3.81854
	0.686	0		0.685	1.72752		0.685	3.79147
	0.687	0		0.686	1.71235		0.686	3.7649
	0.687	0		0.687	1.69646		0.687	3.73927
	0.688	0		0.688	1.68172		0.687	3.71481
	0.689	0		0.689	1.66731		0.688	3.68845
	0.69	0		0.689	1.65238		0.689	3.66281
	0.691	0		0.69	1.63759		0.69	3.63834
	0.692	0		0.691	1.62342		0.691	3.61199
	0.692	0		0.692	1.60898		0.692	3.5873
	0.693	0		0.693	1.59419		0.692	3.56304
	0.694	0		0.694	1.58126		0.693	3.53705
	0.695	0		0.694	1.56851		0.694	3.51148
	0.696	0		0.695	1.55624		0.695	3.48554
	0.697	0		0.696	1.54337		0.696	3.46045
	0.697	0		0.697	1.52994		0.697	3.43403
	0.698	0		0.698	1.51661		0.697	3.41001
	0.699	0		0.699	1.50449		0.698	3.38504
	0.7	0		0.699	1.49274		0.699	3.36163
	0.701	0		0.7	1.48218		0.7	3.33895
	0.702	0		0.701	1.47033		0.701	3.31466
	0.702	0		0.702	1.4587		0.702	3.29316
	0.703	0		0.703	1.44843		0.702	3.272
	0.704	0		0.704	1.43699		0.703	3.24846
	0.705	0		0.704	1.42498		0.704	3.22562
	0.706	0		0.705	1.41367		0.705	3.20209
	0.707	0		0.706	1.40186		0.706	3.17939
	0.707	0		0.707	1.39022		0.707	3.15612
	0.708	0		0.708	1.37921		0.707	3.1326
	0.709	0		0.709	1.36868		0.708	3.10994
	0.71	0		0.709	1.35844		0.709	3.08792
	0.711	0		0.71	1.34779		0.71	3.0668
	0.711	0		0.711	1.33802		0.711	3.04595
	0.712	0		0.712	1.32898		0.712	3.02593
	0.713	0		0.713	1.31947		0.712	3.006
	0.714	0		0.714	1.30944		0.713	2.98608
	0.715	0		0.714	1.29979		0.714	2.96572
	0.716	0		0.715	1.29061		0.715	2.94507
	0.716	0		0.716	1.28177		0.716	2.92452
	0.717	0		0.717	1.27294		0.717	2.90477
	0.718	0		0.718	1.26333		0.717	2.88441
	0.719	0		0.719	1.25355		0.718	2.86356
	0.72	0		0.719	1.24384		0.719	2.84468
	0.721	0		0.72	1.23513		0.72	2.82646
	0.721	0		0.721	1.22684		0.721	2.80742
	0.722	0		0.722	1.21924		0.722	2.78823
	0.723	0		0.723	1.21123		0.722	2.76862
	0.724	0		0.724	1.20277		0.723	2.75019
	0.725	0		0.724	1.19495		0.724	2.73053
	0.726	0		0.725	1.18754		0.725	2.71235
	0.726	0		0.726	1.1794		0.726	2.69471
	0.727	0		0.727	1.17163		0.727	2.6758
	0.728	0		0.728	1.16473		0.727	2.65801
	0.729	0		0.729	1.15773		0.728	2.63954
	0.73	0		0.729	1.15021		0.729	2.62203
	0.731	0		0.73	1.14308		0.73	2.60325
	0.731	0		0.731	1.13711		0.731	2.58465
	0.732	0		0.732	1.13085		0.732	2.56666
	0.733	0		0.733	1.12336		0.732	2.54946
	0.734	0		0.733	1.11692		0.733	2.53138
	0.735	0		0.734	1.11112		0.734	2.51178
	0.736	0		0.735	1.10462		0.735	2.49397
	0.736	0		0.736	1.09782		0.736	2.47707
	0.737	0		0.737	1.09042		0.737	2.46142
	0.738	0		0.738	1.08354		0.737	2.44486
	0.739	0		0.738	1.07739		0.738	2.42871
	0.74	0		0.739	1.07191		0.739	2.4121
	0.741	0		0.74	1.06442		0.74	2.39572
	0.741	0		0.741	1.05748		0.741	2.38022
	0.742	0		0.742	1.04976		0.742	2.36474
	0.743	0		0.743	1.0435		0.742	2.34865
	0.744	0		0.743	1.03808		0.743	2.33369
	0.745	0		0.744	1.03156		0.744	2.31719
	0.746	0		0.745	1.02553		0.745	2.30023
	0.746	0		0.746	1.01945		0.746	2.28484
	0.747	0		0.747	1.01368		0.747	2.27028
	0.748	0		0.748	1.00853		0.747	2.25566
	0.749	0		0.748	1.00293		0.748	2.24098
	0.75	0		0.749	0.996232		0.749	2.2277
	0.751	0		0.75	0.989629		0.75	2.21411
	0.751	0		0.751	0.983708		0.751	2.19967
	0.752	0		0.752	0.978593		0.752	2.18579
	0.753	0		0.753	0.97245		0.752	2.17199
	0.754	0		0.753	0.965886		0.753	2.15713
	0.755	0		0.754	0.959702		0.754	2.14235
	0.756	0		0.755	0.952714		0.755	2.12958
	0.756	0		0.756	0.946504		0.756	2.11704
	0.757	0		0.757	0.940435		0.757	2.10555
	0.758	0		0.758	0.934477		0.757	2.09295
	0.759	0		0.758	0.928021		0.758	2.08109
	0.76	0		0.759	0.922877		0.759	2.06854
	0.761	0		0.76	0.918027		0.76	2.05672
	0.761	0		0.761	0.912363		0.761	2.04469
	0.762	0		0.762	0.906565		0.762	2.03235
	0.763	0		0.763	0.900552		0.762	2.01895
	0.764	0		0.763	0.893959		0.763	2.0072
	0.765	0		0.764	0.887635		0.764	1.99514
	0.766	0		0.765	0.88139		0.765	1.98167
	0.766	0		0.766	0.875151		0.766	1.9685
	0.767	0		0.767	0.86891		0.767	1.95638
	0.768	0		0.768	0.862638		0.767	1.94412
	0.769	0		0.768	0.856315		0.768	1.93253
	0.77	0		0.769	0.849318		0.769	1.92033
	0.771	0		0.77	0.842666		0.77	1.90945
	0.771	0		0.771	0.836756		0.771	1.89858
	0.772	0		0.772	0.830579		0.772	1.88738
	0.773	0		0.773	0.824331		0.772	1.87618
	0.774	0		0.773	0.818222		0.773	1.86415
	0.775	0		0.774	0.812447		0.774	1.85226
	0.776	0		0.775	0.806207		0.775	1.83972
	0.776	0		0.776	0.79893		0.776	1.83013
	0.777	0		0.777	0.791982		0.776	1.82013
	0.778	0		0.778	0.785568		0.777	1.80966
	0.779	0		0.778	0.77987		0.778	1.79806
	0.78	0		0.779	0.77379		0.779	1.78726
	0.781	0		0.78	0.76758		0.78	1.77762
	0.781	0		0.781	0.762703		0.781	1.7681
	0.782	0		0.782	0.757785		0.781	1.75812
	0.783	0		0.783	0.752633		0.782	1.74788
	0.784	0		0.783	0.747402		0.783	1.73781
	0.785	0		0.784	0.741857		0.784	1.72753
	0.786	0		0.785	0.736158		0.785	1.71807
	0.786	0		0.786	0.730762		0.786	1.70893
	0.787	0		0.787	0.724405		0.786	1.70011
	0.788	0		0.788	0.719032		0.787	1.6901
	0.789	0		0.788	0.712838		0.788	1.67952
	0.79	0		0.789	0.707323		0.789	1.66942
	0.791	0		0.79	0.701239		0.79	1.6599
	0.791	0		0.791	0.697144		0.791	1.64907
	0.792	0		0.792	0.692456		0.791	1.63892
	0.793	0		0.793	0.68736		0.792	1.62935
	0.794	0		0.793	0.681466		0.793	1.61986
	0.795	0		0.794	0.676582		0.794	1.61134
	0.796	0		0.795	0.670881		0.795	1.60274
	0.796	0		0.796	0.666133		0.796	1.59393
	0.797	0		0.797	0.662133		0.796	1.58431
	0.798	0		0.798	0.657968		0.797	1.57413
	0.799	0		0.798	0.652648		0.798	1.56422
	0.8	0		0.799	0.648068		0.799	1.55455
	0.801	0		0.8	0.643698		0.8	1.54512
	0.801	0		0.801	0.638875		0.801	1.53582
	0.802	0		0.802	0.633487		0.801	1.5261
	0.803	0		0.803	0.629189		0.802	1.51539
	0.804	0		0.803	0.624002		0.803	1.50459
	0.805	0		0.804	0.618575		0.804	1.49654
	0.806	0		0.805	0.61347		0.805	1.48728
	0.806	0		0.806	0.609661		0.806	1.47789
	0.807	0		0.807	0.604425		0.806	1.47022
	0.808	0		0.808	0.59982		0.807	1.46245
	0.809	0		0.808	0.595322		0.808	1.45401
	0.81	0		0.809	0.591407		0.809	1.44504
	0.811	0		0.81	0.586803		0.81	1.43518
	0.811	0		0.811	0.582844		0.811	1.42585
	0.812	0		0.812	0.578911		0.811	1.41768
	0.813	0		0.813	0.57365		0.812	1.41013
	0.814	0		0.813	0.569959		0.813	1.40306
	0.815	0		0.814	0.565663		0.814	1.39634
	0.816	0		0.815	0.562392		0.815	1.38943
	0.816	0		0.816	0.558763		0.816	1.38137
	0.817	0		0.817	0.554544		0.816	1.37401
	0.818	0		0.818	0.551881		0.817	1.36673
	0.819	0		0.818	0.548586		0.818	1.3593
	0.82	0		0.819	0.544576		0.819	1.35218
	0.821	0		0.82	0.540308		0.82	1.34497
	0.821	0		0.821	0.536722		0.821	1.33611
	0.822	0		0.822	0.53412		0.821	1.3277
	0.823	0		0.823	0.529256		0.822	1.31914
	0.824	0		0.823	0.525807		0.823	1.31151
	0.825	0		0.824	0.52168		0.824	1.30429
	0.826	0		0.825	0.517972		0.825	1.29654
	0.826	0		0.826	0.515301		0.826	1.28923
	0.827	0		0.827	0.51121		0.826	1.28019
	0.828	0		0.828	0.507237		0.827	1.27201
	0.829	0		0.828	0.503861		0.828	1.26399
	0.83	0		0.829	0.500311		0.829	1.25617
	0.831	0		0.83	0.496797		0.83	1.24866
	0.831	0		0.831	0.49263		0.831	1.24093
	0.832	0		0.832	0.490228		0.831	1.23339
	0.833	0		0.833	0.48659		0.832	1.22566
	0.834	0		0.833	0.483232		0.833	1.21945
	0.835	0		0.834	0.480195		0.834	1.21259
	0.836	0		0.835	0.476617		0.835	1.20547
	0.836	0		0.836	0.47433		0.836	1.19697
	0.837	0		0.837	0.472172		0.836	1.18937
	0.838	0		0.838	0.468581		0.837	1.18163
	0.839	0		0.838	0.464391		0.838	1.17397
	0.84	0		0.839	0.46093		0.839	1.1675
	0.84	0		0.84	0.458127		0.84	1.16097
	0.841	0		0.841	0.454603		0.841	1.15458
	0.842	0		0.842	0.451744		0.841	1.1478
	0.843	0		0.842	0.448949		0.842	1.14201
	0.844	0		0.843	0.445987		0.843	1.13575
	0.845	0		0.844	0.44228		0.844	1.13024
	0.845	0		0.845	0.439237		0.845	1.12488
	0.846	0		0.846	0.437142		0.846	1.1178
	0.847	0		0.847	0.434034		0.846	1.11181
	0.848	0		0.847	0.430939		0.847	1.1058
	0.849	0		0.848	0.429684		0.848	1.09916
	0.85	0		0.849	0.427721		0.849	1.09259
	0.85	0		0.85	0.424956		0.85	1.08561
	0.851	0		0.851	0.421015		0.851	1.07907
	0.852	0		0.852	0.418669		0.851	1.07349
	0.853	0		0.852	0.415225		0.852	1.06846
	0.854	0		0.853	0.411118		0.853	1.06207
	0.855	0		0.854	0.40963		0.854	1.05489
	0.855	0		0.855	0.406762		0.855	1.04759
	0.856	0		0.856	0.405111		0.856	1.04107
	0.857	0		0.857	0.401557		0.856	1.03567
	0.858	0		0.857	0.399644		0.857	1.03104
	0.859	0		0.858	0.396671		0.858	1.02642
	0.86	0		0.859	0.392362		0.859	1.02146
	0.86	0		0.86	0.38898		0.86	1.01592
	0.861	0		0.861	0.387124		0.861	1.00993
	0.862	0		0.862	0.385306		0.861	1.00388
	0.863	0		0.862	0.382777		0.862	0.998666
	0.864	0		0.863	0.380151		0.863	0.993485
	0.865	0		0.864	0.377872		0.864	0.988835
	0.865	0		0.865	0.373571		0.865	0.98523
	0.866	0		0.866	0.370459		0.866	0.980885
	0.867	0		0.867	0.367805		0.866	0.976167
	0.868	0		0.867	0.364283		0.867	0.970382
	0.869	0		0.868	0.362812		0.868	0.96528
	0.87	0		0.869	0.361181		0.869	0.960362
	0.87	0		0.87	0.35954		0.87	0.955713
	0.871	0		0.871	0.35813		0.871	0.951644
	0.872	0		0.872	0.355575		0.871	0.947654
	0.873	0		0.872	0.354555		0.872	0.943581
	0.874	0		0.873	0.350744		0.873	0.938978
	0.875	0		0.874	0.348351		0.874	0.935246
	0.875	0		0.875	0.346573		0.875	0.929988
	0.876	0		0.876	0.343693		0.876	0.925207
	0.877	0		0.877	0.341534		0.876	0.920239
	0.878	0		0.877	0.338676		0.877	0.916194
	0.879	0		0.878	0.335824		0.878	0.912761
	0.88	0		0.879	0.334228		0.879	0.909085
	0.88	0		0.88	0.332315		0.88	0.905079
	0.881	0		0.881	0.32967		0.881	0.900766
	0.882	0		0.882	0.327876		0.881	0.89602
	0.883	0		0.882	0.326486		0.882	0.891698
	0.884	0		0.883	0.323421		0.883	0.886453
	0.885	0		0.884	0.320865		0.884	0.88115
	0.885	0		0.885	0.318405		0.885	0.876224
	0.886	0		0.886	0.316761		0.885	0.871521
	0.887	0		0.887	0.313845		0.886	0.86716
	0.888	0		0.887	0.312211		0.887	0.862323
	0.889	0		0.888	0.310106		0.888	0.85792
	0.89	0		0.889	0.307701		0.889	0.85346
	0.89	0		0.89	0.305049		0.89	0.849299
	0.891	0		0.891	0.302658		0.89	0.844522
	0.892	0		0.892	0.301116		0.891	0.840937
	0.893	0		0.892	0.300331		0.892	0.836132
	0.894	0		0.893	0.298664		0.893	0.831962
	0.895	0		0.894	0.296471		0.894	0.826536
	0.895	0		0.895	0.295691		0.895	0.821713
	0.896	0		0.896	0.2932		0.895	0.816889
	0.897	0		0.897	0.291129		0.896	0.812736
	0.898	0		0.897	0.288508		0.897	0.807169
	0.899	0		0.898	0.286227		0.898	0.801463
	0.9	0		0.899	0.283772		0.899	0.796625
	0.9	0		0.9	0.282017		0.9	0.791432
	0.901	0		0.901	0.281153		0.9	0.786933
	0.902	0		0.902	0.279976		0.901	0.782789
	0.903	0		0.902	0.277591		0.902	0.778866
	0.904	0		0.903	0.275885		0.903	0.775302
	0.905	0		0.904	0.273826		0.904	0.771971
	0.905	0		0.905	0.271741		0.905	0.767929
	0.906	0		0.906	0.269704		0.905	0.76331
	0.907	0		0.907	0.268425		0.906	0.757719
	0.908	0		0.907	0.267093		0.907	0.752072
	0.909	0		0.908	0.26553		0.908	0.747214
	0.91	0		0.909	0.264324		0.909	0.744278
	0.91	0		0.91	0.261549		0.91	0.740542
	0.911	0		0.911	0.259823		0.91	0.736107
	0.912	0		0.912	0.257847		0.911	0.732606
	0.913	0		0.912	0.255408		0.912	0.728983
	0.914	0		0.913	0.25407		0.913	0.724362
	0.915	0		0.914	0.251554		0.914	0.720296
	0.915	0		0.915	0.250472		0.915	0.717081
	0.916	0		0.916	0.247892		0.915	0.713051
	0.917	0		0.917	0.245364		0.916	0.709681
	0.918	0		0.917	0.244752		0.917	0.706093
	0.919	0		0.918	0.243486		0.918	0.702186
	0.92	0		0.919	0.242518		0.919	0.699043
	0.92	0		0.92	0.242151		0.92	0.694966
	0.921	0		0.921	0.24039		0.92	0.690623
	0.922	0		0.922	0.239842		0.921	0.686434
	0.923	0		0.922	0.238352		0.922	0.681894
	0.924	0		0.923	0.23635		0.923	0.67735
	0.925	0		0.924	0.233819		0.924	0.673534
	0.925	0		0.925	0.232116		0.925	0.670876
	0.926	0		0.926	0.230539		0.925	0.668111
	0.927	0		0.927	0.229534		0.926	0.665235
	0.928	0		0.927	0.228149		0.927	0.661728
	0.929	0		0.928	0.228459		0.928	0.657506
	0.93	0		0.929	0.225974		0.929	0.654186
	0.93	0		0.93	0.224813		0.93	0.651309
	0.931	0		0.931	0.224467		0.93	0.648247
	0.932	0		0.932	0.223857		0.931	0.644832
	0.933	0		0.932	0.222568		0.932	0.642613
	0.934	0		0.933	0.22057		0.933	0.639797
	0.935	0		0.934	0.218838		0.934	0.636672
	0.935	0		0.935	0.217589		0.935	0.632632
	0.936	0		0.936	0.216958		0.935	0.629153
	0.937	0		0.937	0.21489		0.936	0.62655
	0.938	0		0.937	0.214858		0.937	0.624837
	0.939	0		0.938	0.21431		0.938	0.622649
	0.94	0		0.939	0.213831		0.939	0.62077
	0.94	0		0.94	0.213245		0.94	0.618181
	0.941	0		0.941	0.211507		0.94	0.615065
	0.942	0		0.942	0.210791		0.941	0.612053
	0.943	0		0.942	0.209338		0.942	0.609203
	0.944	0		0.943	0.207928		0.943	0.606016
	0.945	0		0.944	0.207567		0.944	0.60375
	0.945	0		0.945	0.205736		0.945	0.599968
	0.946	0		0.946	0.204603		0.945	0.595622
	0.947	0		0.946	0.20331		0.946	0.592165
	0.948	0		0.947	0.202354		0.947	0.589167
	0.949	0		0.948	0.201645		0.948	0.587568
	0.95	0		0.949	0.200078		0.949	0.586382
	0.95	0		0.95	0.198755		0.95	0.584927
	0.951	0		0.951	0.197641		0.95	0.58216
	0.952	0		0.951	0.197337		0.951	0.580217
	0.953	0		0.952	0.195914		0.952	0.578483
	0.954	0		0.953	0.194327		0.953	0.575623
	0.955	0		0.954	0.192385		0.954	0.573285
	0.955	0		0.955	0.191206		0.955	0.571463
	0.956	0		0.956	0.190021		0.955	0.568934
	0.957	0		0.956	0.189241		0.956	0.565315
	0.958	0		0.957	0.188469		0.957	0.56206
	0.959	0		0.958	0.188365		0.958	0.559081
	0.96	0		0.959	0.1877		0.959	0.556096
	0.96	0		0.96	0.186516		0.96	0.55375
	0.961	0		0.961	0.184712		0.96	0.550928
	0.962	0		0.961	0.182253		0.961	0.548163
	0.963	0		0.962	0.180954		0.962	0.545614
	0.964	0		0.963	0.179359		0.963	0.542811
	0.965	0		0.964	0.17852		0.964	0.540839
	0.965	0		0.965	0.178119		0.965	0.539508
	0.966	0		0.966	0.17746		0.965	0.537237
	0.967	0		0.966	0.177262		0.966	0.534703
	0.968	0		0.967	0.177487		0.967	0.532638
	0.969	0		0.968	0.177049		0.968	0.530145
	0.969	0		0.969	0.176055		0.969	0.527597
	0.97	0		0.97	0.174672		0.97	0.525187
	0.971	0		0.971	0.173558		0.97	0.522993
	0.972	0		0.971	0.172559		0.971	0.520569
	0.973	0		0.972	0.171007		0.972	0.518749
	0.974	0		0.973	0.169861		0.973	0.517356
	0.974	0		0.974	0.170172		0.974	0.515423
	0.975	0		0.975	0.169797		0.975	0.51367
	0.976	0		0.976	0.169113		0.975	0.511659
	0.977	0		0.976	0.168376		0.976	0.509639
	0.978	0		0.977	0.168519		0.977	0.50776
	0.979	0		0.978	0.168261		0.978	0.505818
	0.979	0		0.979	0.167103		0.979	0.503488
	0.98	0		0.98	0.165785		0.98	0.501262
	0.981	0		0.981	0.164193		0.98	0.498556
	0.982	0		0.981	0.163609		0.981	0.496057
	0.983	0		0.982	0.163682		0.982	0.494028
	0.984	0		0.983	0.163346		0.983	0.492033
	0.984	0		0.984	0.162364		0.984	0.489946
	0.985	0		0.985	0.162062		0.985	0.488239
	0.986	0		0.986	0.161096		0.985	0.486276
	0.987	0		0.986	0.16023		0.986	0.484685
	0.988	0		0.987	0.159315		0.987	0.483008
	0.989	0		0.988	0.158842		0.988	0.480858
	0.989	0		0.989	0.158279		0.989	0.478352
	0.99	0		0.99	0.157809		0.99	0.475761
	0.991	0		0.991	0.158288		0.99	0.472745
	0.992	0		0.991	0.158549		0.991	0.46947
	0.993	0		0.992	0.157823		0.992	0.466866
	0.994	0		0.993	0.157044		0.993	0.463791
	0.994	0		0.994	0.15626		0.994	0.460325
	0.995	0		0.995	0.154952		0.994	0.457202
	0.996	0		0.996	0.154157		0.995	0.453648
	0.997	0		0.996	0.153023		0.996	0.450683
	0.998	0		0.997	0.151733		0.997	0.448635
	0.999	0		0.998	0.15042		0.998	0.447002
	0.999	0		0.999	0.149485		0.999	0.445625
	1	0		1	0.148451		0.999	0.443651
	1.001	0		1.001	0.146521		1	0.441077
	1.002	0		1.001	0.145241		1.001	0.438478
	1.003	0		1.002	0.144298		1.002	0.436815
	1.004	0		1.003	0.144063		1.003	0.435345
	1.004	0		1.004	0.143964		1.004	0.434062
	1.005	0		1.005	0.143808		1.004	0.432651
	1.006	0		1.006	0.143009		1.005	0.429613
	1.007	0		1.006	0.141611		1.006	0.426595
	1.008	0		1.007	0.140802		1.007	0.42518
	1.009	0		1.008	0.139632		1.008	0.423645
	1.009	0		1.009	0.138316		1.009	0.421302
	1.01	0		1.01	0.137202		1.009	0.419207
	1.011	0		1.011	0.136339		1.01	0.417817
	1.012	0		1.011	0.136115		1.011	0.416409
	1.013	0		1.012	0.135604		1.012	0.414171
	1.014	0		1.013	0.134679		1.013	0.411595
	1.014	0		1.014	0.133332		1.014	0.409958
	1.015	0		1.015	0.131793		1.014	0.407817
	1.016	0		1.016	0.12986		1.015	0.40524
	1.017	0		1.016	0.128476		1.016	0.402667
	1.018	0		1.017	0.127076		1.017	0.400514
	1.019	0		1.018	0.126145		1.018	0.398608
	1.019	0		1.019	0.124629		1.019	0.396368
	1.02	0		1.02	0.123968		1.019	0.394301
	1.021	0		1.021	0.123123		1.02	0.392226
	1.022	0		1.021	0.122693		1.021	0.390088
	1.023	0		1.022	0.121797		1.022	0.38825
	1.024	0		1.023	0.120828		1.023	0.385734
	1.024	0		1.024	0.118851		1.024	0.383054
	1.025	0		1.025	0.117108		1.024	0.38105
	1.026	0		1.026	0.116442		1.025	0.378563
	1.027	0		1.026	0.115452		1.026	0.375884
	1.028	0		1.027	0.114553		1.027	0.373198
	1.029	0		1.028	0.113632		1.028	0.370535
	1.029	0		1.029	0.112838		1.029	0.368766
	1.03	0		1.03	0.11148		1.029	0.367388
	1.031	0		1.031	0.110363		1.03	0.36648
	1.032	0		1.031	0.109645		1.031	0.364821
	1.033	0		1.032	0.108821		1.032	0.362747
	1.034	0		1.033	0.107489		1.033	0.361415
	1.034	0		1.034	0.10642		1.034	0.359437
	1.035	0		1.035	0.105418		1.034	0.35758
	1.036	0		1.036	0.105276		1.035	0.356253
	1.037	0		1.036	0.10528		1.036	0.354643
	1.038	0		1.037	0.105326		1.037	0.353526
	1.039	0		1.038	0.105062		1.038	0.352314
	1.039	0		1.039	0.10553		1.039	0.351182
	1.04	0		1.04	0.105827		1.039	0.349793
	1.041	0		1.041	0.105983		1.04	0.347582
	1.042	0		1.041	0.105563		1.041	0.345301
	1.043	0		1.042	0.105495		1.042	0.34335
	1.044	0		1.043	0.105944		1.043	0.341372
	1.044	0		1.044	0.105546		1.044	0.338519
	1.045	0		1.045	0.105654		1.044	0.335423
	1.046	0		1.046	0.105019		1.045	0.332331
	1.047	0		1.046	0.103433		1.046	0.329723
	1.048	0		1.047	0.102927		1.047	0.328854
	1.049	0		1.048	0.102604		1.048	0.328671
	1.049	0		1.049	0.102038		1.049	0.326537
	1.05	0		1.05	0.101502		1.049	0.323385
	1.051	0		1.051	0.100543		1.05	0.321239
	1.052	0		1.051	0.099789		1.051	0.319199
	1.053	0		1.052	0.099597		1.052	0.31677
	1.054	0		1.053	0.099232		1.053	0.314437
	1.054	0		1.054	0.099764		1.054	0.31259
	1.055	0		1.055	0.099874		1.054	0.310376
	1.056	0		1.055	0.099426		1.055	0.307688
	1.057	0		1.056	0.09937		1.056	0.305906
	1.058	0		1.057	0.09921		1.057	0.304427
	1.059	0		1.058	0.098859		1.058	0.302154
	1.059	0		1.059	0.098721		1.059	0.300157
	1.06	0		1.06	0.09828		1.059	0.299087
	1.061	0		1.06	0.097592		1.06	0.297982
	1.062	0		1.061	0.097094		1.061	0.296779
	1.063	0		1.062	0.096599		1.062	0.29592
	1.064	0		1.063	0.095509		1.063	0.29516
	1.064	0		1.064	0.095235		1.064	0.294028
	1.065	0		1.065	0.095188		1.064	0.293583
	1.066	0		1.065	0.095048		1.065	0.292357
	1.067	0		1.066	0.094825		1.066	0.290703
	1.068	0		1.067	0.094183		1.067	0.289547
	1.069	0		1.068	0.093504		1.068	0.288202
	1.069	0		1.069	0.093523		1.069	0.286829
	1.07	0		1.07	0.094064		1.069	0.28645
	1.071	0		1.07	0.093858		1.07	0.284987
	1.072	0		1.071	0.093951		1.071	0.283867
	1.073	0		1.072	0.094271		1.072	0.282346
	1.074	0		1.073	0.09432		1.073	0.280952
	1.074	0		1.074	0.093726		1.074	0.279675
	1.075	0		1.075	0.092713		1.074	0.277178
	1.076	0		1.075	0.092152		1.075	0.275067
	1.077	0		1.076	0.091921		1.076	0.272607
	1.078	0		1.077	0.091851		1.077	0.269895
	1.079	0		1.078	0.091444		1.078	0.268204
	1.079	0		1.079	0.090511		1.079	0.266621
	1.08	0		1.08	0.089672		1.079	0.264738
	1.081	0		1.08	0.08873		1.08	0.262625
	1.082	0		1.081	0.08748		1.081	0.260264
	1.083	0		1.082	0.086988		1.082	0.258111
	1.084	0		1.083	0.087387		1.083	0.256419
	1.084	0		1.084	0.087556		1.084	0.255052
	1.085	0		1.085	0.086405		1.084	0.253581
	1.086	0		1.085	0.08581		1.085	0.252889
	1.087	0		1.086	0.084665		1.086	0.251732
	1.088	0		1.087	0.084483		1.087	0.249873
	1.089	0		1.088	0.084621		1.088	0.248138
	1.089	0		1.089	0.084115		1.089	0.246246
	1.09	0		1.09	0.083272		1.089	0.244031
	1.091	0		1.09	0.082692		1.09	0.242475
	1.092	0		1.091	0.082378		1.091	0.241865
	1.093	0		1.092	0.082246		1.092	0.240808
	1.094	0		1.093	0.08165		1.093	0.239428
	1.094	0		1.094	0.080494		1.094	0.238211
	1.095	0		1.095	0.079081		1.094	0.236718
	1.096	0		1.095	0.07749		1.095	0.235053
	1.097	0		1.096	0.077098		1.096	0.233717
	1.098	0		1.097	0.077304		1.097	0.231955
	1.099	0		1.098	0.076924		1.098	0.229809
	1.099	0		1.099	0.076599		1.098	0.228147
	1.1	0		1.1	0.075728		1.099	0.226327
	1.101	0		1.1	0.074624		1.1	0.224852
	1.102	0		1.101	0.073845		1.101	0.222384
	1.103	0		1.102	0.073681		1.102	0.219854
	1.103	0		1.103	0.073149		1.103	0.218198
	1.104	0		1.104	0.072894		1.103	0.215924
	1.105	0		1.105	0.072854		1.104	0.213372
	1.106	0		1.105	0.07248		1.105	0.210895
	1.107	0		1.106	0.071849		1.106	0.209024
	1.108	0		1.107	0.071763		1.107	0.208316
	1.108	0		1.108	0.071587		1.108	0.207119
	1.109	0		1.109	0.071115		1.108	0.204569
	1.11	0		1.11	0.071442		1.109	0.202482
	1.111	0		1.11	0.071058		1.11	0.199763
	1.112	0		1.111	0.070012		1.111	0.197143
	1.113	0		1.112	0.069503		1.112	0.195668
	1.113	0		1.113	0.068868		1.113	0.194612
	1.114	0		1.114	0.06811		1.113	0.19291
	1.115	0		1.115	0.066904		1.114	0.189972
	1.116	0		1.115	0.065975		1.115	0.187016
	1.117	0		1.116	0.066425		1.116	0.185843
	1.118	0		1.117	0.066936		1.117	0.184457
	1.118	0		1.118	0.066413		1.118	0.184268
	1.119	0		1.119	0.065157		1.118	0.183477
	1.12	0		1.12	0.064303		1.119	0.181656
	1.121	0		1.12	0.0645		1.12	0.1802
	1.122	0		1.121	0.064299		1.121	0.179124
	1.123	0		1.122	0.064255		1.122	0.17789
	1.123	0		1.123	0.065154		1.123	0.176094
	1.124	0		1.124	0.065038		1.123	0.175224
	1.125	0		1.125	0.063975		1.124	0.174237
	1.126	0		1.125	0.0628		1.125	0.172983
	1.127	0		1.126	0.062288		1.126	0.17169
	1.128	0		1.127	0.062006		1.127	0.169812
	1.128	0		1.128	0.061663		1.128	0.168029
	1.129	0		1.129	0.06101		1.128	0.167308
	1.13	0		1.13	0.059882		1.129	0.166915
	1.131	0		1.13	0.059557		1.13	0.165293
	1.132	0		1.131	0.06021		1.131	0.162569
	1.133	0		1.132	0.059935		1.132	0.160511
	1.133	0		1.133	0.059233		1.133	0.15907
	1.134	0		1.134	0.059635		1.133	0.157247
	1.135	0		1.135	0.059685		1.134	0.154817
	1.136	0		1.135	0.059494		1.135	0.15282
	1.137	0		1.136	0.05977		1.136	0.151195
	1.138	0		1.137	0.059439		1.137	0.149826
	1.138	0		1.138	0.059515		1.138	0.148208
	1.139	0		1.139	0.05966		1.138	0.146825
	1.14	0		1.14	0.059087		1.139	0.145822
	1.141	0		1.14	0.058402		1.14	0.143977
	1.142	0		1.141	0.058224		1.141	0.143271
	1.143	0		1.142	0.058031		1.142	0.142102
	1.143	0		1.143	0.057772		1.143	0.141242
	1.144	0		1.144	0.057159		1.143	0.140977
	1.145	0		1.145	0.056875		1.144	0.139263
	1.146	0		1.145	0.05662		1.145	0.137882
	1.147	0		1.146	0.056176		1.146	0.136758
	1.148	0		1.147	0.056268		1.147	0.135931
	1.148	0		1.148	0.055875		1.148	0.134514
	1.149	0		1.149	0.054882		1.148	0.132257
	1.15	0		1.15	0.054245		1.149	0.130087
	1.151	0		1.15	0.054085		1.15	0.130051
	1.152	0		1.151	0.053467		1.151	0.129222
	1.153	0		1.152	0.053237		1.152	0.128998
	1.153	0		1.153	0.052239		1.153	0.12859
	1.154	0		1.154	0.051843		1.153	0.127854
	1.155	0		1.155	0.051593		1.154	0.126464
	1.156	0		1.155	0.051543		1.155	0.124458
	1.157	0		1.156	0.05233		1.156	0.123957
	1.158	0		1.157	0.052672		1.157	0.123371
	1.158	0		1.158	0.051792		1.158	0.122147
	1.159	0		1.159	0.050492		1.158	0.121517
	1.16	0		1.16	0.050032		1.159	0.120108
	1.161	0		1.16	0.050466		1.16	0.119151
	1.162	0		1.161	0.050441		1.161	0.118498
	1.163	0		1.162	0.049888		1.162	0.116992
	1.163	0		1.163	0.050352		1.163	0.115231
	1.164	0		1.164	0.050837		1.163	0.113608
	1.165	0		1.164	0.049522		1.164	0.112851
	1.166	0		1.165	0.04845		1.165	0.111483
	1.167	0		1.166	0.048656		1.166	0.109311
	1.168	0		1.167	0.048245		1.167	0.107831
	1.168	0		1.168	0.047886		1.168	0.107
	1.169	0		1.169	0.047647		1.168	0.106695
	1.17	0		1.169	0.048028		1.169	0.106259
	1.171	0		1.17	0.048072		1.17	0.105576
	1.172	0		1.171	0.048403		1.171	0.104356
	1.173	0		1.172	0.048629		1.172	0.103016
	1.173	0		1.173	0.048256		1.173	0.102938
	1.174	0		1.174	0.048269		1.173	0.10203
	1.175	0		1.174	0.049285		1.174	0.100817
	1.176	0		1.175	0.049523		1.175	0.099442
	1.177	0		1.176	0.049626		1.176	0.099153
	1.178	0		1.177	0.049883		1.177	0.09873
	1.178	0		1.178	0.049309		1.178	0.098244
	1.179	0		1.179	0.048791		1.178	0.098046
	1.18	0		1.179	0.049017		1.179	0.098302
	1.181	0		1.18	0.049334		1.18	0.097546
	1.182	0		1.181	0.049581		1.181	0.096314
	1.183	0		1.182	0.049473		1.182	0.095663
	1.183	0		1.183	0.048749		1.183	0.094863
	1.184	0		1.184	0.04828		1.183	0.09331
	1.185	0		1.184	0.048289		1.184	0.090861
	1.186	0		1.185	0.048163		1.185	0.088941
	1.187	0		1.186	0.047697		1.186	0.087957
	1.188	0		1.187	0.046777		1.187	0.086932
	1.188	0		1.188	0.046167		1.188	0.086465
	1.189	0		1.189	0.045085		1.188	0.084653
	1.19	0		1.189	0.043975		1.189	0.083049
	1.191	0		1.19	0.04365		1.19	0.082508
	1.192	0		1.191	0.043539		1.191	0.081281
	1.193	0		1.192	0.042908		1.192	0.079971
	1.193	0		1.193	0.042012		1.193	0.079375
	1.194	0		1.194	0.041123		1.193	0.077675
	1.195	0		1.194	0.041007		1.194	0.075664
	1.196	0		1.195	0.041562		1.195	0.07403
	1.197	0		1.196	0.041594		1.196	0.072728
	1.198	0		1.197	0.041244		1.197	0.072192
	1.198	0		1.198	0.040131		1.198	0.071379
	1.199	0		1.199	0.039674		1.198	0.071082
	1.2	0		1.199	0.03909		1.199	0.070432
	1.201	0		1.2	0.03834		1.2	0.068116
	1.202	0		1.201	0.037782		1.201	0.066583
	1.203	0		1.202	0.036958		1.202	0.065627
	1.203	0		1.203	0.036534		1.203	0.064173
	1.204	0		1.204	0.0359		1.203	0.062666
	1.205	0		1.204	0.034641		1.204	0.061519
	1.206	0		1.205	0.033194		1.205	0.061305
	1.207	0		1.206	0.033012		1.206	0.059461
	1.208	0		1.207	0.032831		1.207	0.058617
	1.208	0		1.208	0.031534		1.207	0.058294
	1.209	0		1.209	0.031183		1.208	0.057623
	1.21	0		1.209	0.031287		1.209	0.056424
	1.211	0		1.21	0.030969		1.21	0.055461
	1.212	0		1.211	0.030459		1.211	0.05414
	1.213	0		1.212	0.029728		1.212	0.052898
	1.213	0		1.213	0.029196		1.212	0.050872
	1.214	0		1.214	0.028963		1.213	0.050454
	1.215	0		1.214	0.027909		1.214	0.049408
	1.216	0		1.215	0.026702		1.215	0.048595
	1.217	0		1.216	0.024844		1.216	0.047843
	1.218	0		1.217	0.023458		1.217	0.047597
	1.218	0		1.218	0.021166		1.217	0.0469
	1.219	0		1.219	0.019962		1.218	0.04571
	1.22	0		1.219	0.019461		1.219	0.044692
	1.221	0		1.22	0.019048		1.22	0.04346
	1.222	0		1.221	0.018147		1.221	0.041876
	1.223	0		1.222	0.016229		1.222	0.040443
	1.223	0		1.223	0.014184		1.222	0.039848
	1.224	0		1.224	0.013744		1.223	0.038544
	1.225	0		1.224	0.014098		1.224	0.037019
	1.226	0		1.225	0.014151		1.225	0.036099
	1.227	0		1.226	0.013583		1.226	0.036788
	1.228	0		1.227	0.013023		1.227	0.036761
	1.228	0		1.228	0.012609		1.227	0.034946
	1.229	0		1.229	0.012482		1.228	0.034287
	1.23	0		1.229	0.011726		1.229	0.033132
	1.231	0		1.23	0.011088		1.23	0.032664
	1.232	0		1.231	0.010891		1.231	0.032082
	1.232	0		1.232	0.010211		1.232	0.031388
	1.233	0		1.233	0.009524		1.232	0.030001
	1.234	0		1.234	0.009446		1.233	0.028912
	1.235	0		1.234	0.0093		1.234	0.027476
	1.236	0		1.235	0.009365		1.235	0.026505
	1.237	0		1.236	0.00965		1.236	0.025394
	1.237	0		1.237	0.009193		1.237	0.023694
	1.238	0		1.238	0.008798		1.237	0.023014
	1.239	0		1.239	0.008366		1.238	0.022447
	1.24	0		1.239	0.008057		1.239	0.022111
	1.241	0		1.24	0.007702		1.24	0.020601
	1.242	0		1.241	0.007873		1.241	0.019885
	1.242	0		1.242	0.008683		1.242	0.0197
	1.243	0		1.243	0.008402		1.242	0.019556
	1.244	0		1.244	0.008176		1.243	0.018288
	1.245	0		1.244	0.00785		1.244	0.017552
	1.246	0		1.245	0.007774		1.245	0.017141
	1.247	0		1.246	0.007564		1.246	0.016046
	1.247	0		1.247	0.007045		1.247	0.015159
	1.248	0		1.248	0.006595		1.247	0.01557
	1.249	0		1.249	0.006014		1.248	0.015278
	1.25	0		1.249	0.006023		1.249	0.014842
	1.251	0		1.25	0.005822		1.25	0.014178
	1.252	0		1.251	0.004932		1.251	0.012995
	1.252	0		1.252	0.004005		1.252	0.011725
	1.253	0		1.253	0.003868		1.252	0.011619
	1.254	0		1.254	0.003799		1.253	0.01053
	1.255	0		1.254	0.003407		1.254	0.010546
	1.256	0		1.255	0.003159		1.255	0.008323
	1.257	0		1.256	0.003016		1.256	0.007363
	1.257	0		1.257	0.003154		1.257	0.006281
	1.258	0		1.258	0.003179		1.257	0.00525
	1.259	0		1.259	0.003032		1.258	0.003201
	1.26	0		1.259	0.003286		1.259	0.002349
	1.261	0		1.26	0.003013		1.26	0.001033
	1.262	0		1.261	0.002616		1.261	-0.00048
	1.262	0		1.262	0.002389		1.262	-0.00201
	1.263	0		1.263	0.001834		1.262	-0.00409
	1.264	0		1.264	0.002329		1.263	-0.00449
	1.265	0		1.264	0.003476		1.264	-0.00505
	1.266	0		1.265	0.003962		1.265	-0.0065
	1.267	0		1.266	0.003304		1.266	-0.00757
	1.267	0		1.267	0.002542		1.267	-0.00784
	1.268	0		1.268	0.002386		1.267	-0.00997
	1.269	0		1.268	0.002848		1.268	-0.01213
	1.27	0		1.269	0.002983		1.269	-0.01237
	1.271	0		1.27	0.001975		1.27	-0.01368
	1.272	0		1.271	0.001889		1.271	-0.01558
	1.272	0		1.272	0.001775		1.272	-0.01711
	1.273	0		1.273	0.001271		1.272	-0.0189
	1.274	0		1.273	0.001693		1.273	-0.01948
	1.275	0		1.274	0.002581		1.274	-0.0196
	1.276	0		1.275	0.00217		1.275	-0.02087
	1.277	0		1.276	0.002027		1.276	-0.02136
	1.277	0		1.277	0.001788		1.277	-0.02214
	1.278	0		1.278	0.001521		1.277	-0.02328
	1.279	0		1.278	0.00098		1.278	-0.02427
	1.28	0		1.279	0.000676		1.279	-0.02609
	1.281	0		1.28	0.000127		1.28	-0.02744
	1.282	0		1.281	-0.00029		1.281	-0.02942
	1.282	0		1.282	-0.0008		1.282	-0.03034
	1.283	0		1.283	-0.00119		1.282	-0.03153
	1.284	0		1.283	-0.00131		1.283	-0.03224
	1.285	0		1.284	-0.00075		1.284	-0.03418
	1.286	0		1.285	-0.00104		1.285	-0.0355
	1.287	0		1.286	-0.00173		1.286	-0.03663
	1.287	0		1.287	-0.00198		1.287	-0.03878
	1.288	0		1.288	-0.00296		1.287	-0.03875
	1.289	0		1.288	-0.00342		1.288	-0.04058
	1.29	0		1.289	-0.00368		1.289	-0.04232
	1.291	0		1.29	-0.00435		1.29	-0.04516
	1.292	0		1.291	-0.00499		1.291	-0.04655
	1.292	0		1.292	-0.0057		1.292	-0.04803
	1.293	0		1.293	-0.00651		1.292	-0.049
	1.294	0		1.293	-0.0068		1.293	-0.0494
	1.295	0		1.294	-0.00749		1.294	-0.05034
	1.296	0		1.295	-0.00753		1.295	-0.05181
	1.297	0		1.296	-0.00851		1.296	-0.0531
	1.297	0		1.297	-0.0096		1.297	-0.05439
	1.298	0		1.298	-0.0102		1.297	-0.05532
	1.299	0		1.298	-0.01011		1.298	-0.0563
	1.3	0		1.299	-0.0101		1.299	-0.05715
	1.301	0		1.3	-0.01057		1.3	-0.05749
	1.302	0		1.301	-0.01094		1.301	-0.05944
	1.302	0		1.302	-0.01124		1.302	-0.0601
	1.303	0		1.303	-0.01101		1.302	-0.06031
	1.304	0		1.303	-0.01138		1.303	-0.06142
	1.305	0		1.304	-0.01237		1.304	-0.06195
	1.306	0		1.305	-0.01339		1.305	-0.06255
	1.307	0		1.306	-0.01423		1.306	-0.06337
	1.307	0		1.307	-0.01522		1.307	-0.06378
	1.308	0		1.308	-0.01546		1.307	-0.0654
	1.309	0		1.308	-0.01494		1.308	-0.06688
	1.31	0		1.309	-0.01517		1.309	-0.06675
	1.311	0		1.31	-0.01573		1.31	-0.0662
	1.312	0		1.311	-0.01602		1.311	-0.06774
	1.312	0		1.312	-0.01595		1.312	-0.06896
	1.313	0		1.313	-0.01633		1.312	-0.0695
	1.314	0		1.313	-0.0171		1.313	-0.0697
	1.315	0		1.314	-0.01742		1.314	-0.06877
	1.316	0		1.315	-0.01798		1.315	-0.07018
	1.317	0		1.316	-0.01906		1.316	-0.07111
	1.317	0		1.317	-0.01946		1.316	-0.07156
	1.318	0		1.318	-0.01988		1.317	-0.07344
	1.319	0		1.318	-0.01969		1.318	-0.07475
	1.32	0		1.319	-0.01983		1.319	-0.07548
	1.321	0		1.32	-0.01986		1.32	-0.07537
	1.322	0		1.321	-0.02003		1.321	-0.07599
	1.322	0		1.322	-0.02029		1.321	-0.07758
	1.323	0		1.323	-0.02033		1.322	-0.07793
	1.324	0		1.323	-0.02031		1.323	-0.07945
	1.325	0		1.324	-0.02083		1.324	-0.08056
	1.326	0		1.325	-0.02143		1.325	-0.08249
	1.327	0		1.326	-0.02231		1.326	-0.08271
	1.327	0		1.327	-0.02298		1.326	-0.08319
	1.328	0		1.328	-0.02314		1.327	-0.08374
	1.329	0		1.328	-0.02415		1.328	-0.0841
	1.33	0		1.329	-0.02412		1.329	-0.085
	1.331	0		1.33	-0.02354		1.33	-0.08503
	1.332	0		1.331	-0.02337		1.331	-0.08543
	1.332	0		1.332	-0.02375		1.331	-0.08539
	1.333	0		1.333	-0.02451		1.332	-0.08618
	1.334	0		1.333	-0.02425		1.333	-0.087
	1.335	0		1.334	-0.02375		1.334	-0.08803
	1.336	0		1.335	-0.02308		1.335	-0.08903
	1.337	0		1.336	-0.02302		1.336	-0.09063
	1.337	0		1.337	-0.02383		1.336	-0.09166
	1.338	0		1.338	-0.02326		1.337	-0.09243
	1.339	0		1.338	-0.02317		1.338	-0.09278
	1.34	0		1.339	-0.02274		1.339	-0.09336
	1.341	0		1.34	-0.02277		1.34	-0.09419
	1.342	0		1.341	-0.02332		1.341	-0.09524
	1.342	0		1.342	-0.02311		1.341	-0.0961
	1.343	0		1.343	-0.02335		1.342	-0.09755
	1.344	0		1.343	-0.02308		1.343	-0.09979
	1.345	0		1.344	-0.02418		1.344	-0.10127
	1.346	0		1.345	-0.02506		1.345	-0.10239
	1.347	0		1.346	-0.02501		1.346	-0.10278
	1.347	0		1.347	-0.02472		1.346	-0.10308
	1.348	0		1.348	-0.02552		1.347	-0.10465
	1.349	0		1.348	-0.02624		1.348	-0.10593
	1.35	0		1.349	-0.02755		1.349	-0.10652
	1.351	0		1.35	-0.02904		1.35	-0.10776
	1.352	0		1.351	-0.02967		1.351	-0.1093
	1.352	0		1.352	-0.02994		1.351	-0.1096
	1.353	0		1.353	-0.03065		1.352	-0.10944
	1.354	0		1.353	-0.03203		1.353	-0.111
	1.355	0		1.354	-0.03215		1.354	-0.11244
	1.356	0		1.355	-0.03177		1.355	-0.1141
	1.357	0		1.356	-0.03191		1.356	-0.11563
	1.357	0		1.357	-0.03268		1.356	-0.11637
	1.358	0		1.358	-0.0329		1.357	-0.11749
	1.359	0		1.358	-0.03388		1.358	-0.11887
	1.36	0		1.359	-0.03405		1.359	-0.11939
	1.361	0		1.36	-0.0344		1.36	-0.11964
	1.361	0		1.361	-0.03395		1.361	-0.11964
	1.362	0		1.362	-0.03412		1.361	-0.12036
	1.363	0		1.363	-0.03466		1.362	-0.12047
	1.364	0		1.363	-0.03505		1.363	-0.12089
	1.365	0		1.364	-0.03501		1.364	-0.12223
	1.366	0		1.365	-0.03557		1.365	-0.12283
	1.366	0		1.366	-0.0364		1.366	-0.12347
	1.367	0		1.367	-0.037		1.366	-0.12356
	1.368	0		1.368	-0.03799		1.367	-0.12456
	1.369	0		1.368	-0.0386		1.368	-0.12566
	1.37	0		1.369	-0.03848		1.369	-0.12714
	1.371	0		1.37	-0.03733		1.37	-0.12766
	1.371	0		1.371	-0.03723		1.371	-0.12901
	1.372	0		1.372	-0.03748		1.371	-0.1311
	1.373	0		1.373	-0.03766		1.372	-0.13245
	1.374	0		1.373	-0.03754		1.373	-0.13355
	1.375	0		1.374	-0.03738		1.374	-0.13508
	1.376	0		1.375	-0.03858		1.375	-0.13622
	1.376	0		1.376	-0.03891		1.376	-0.13654
	1.377	0		1.377	-0.03985		1.376	-0.13781
	1.378	0		1.377	-0.04027		1.377	-0.13819
	1.379	0		1.378	-0.03979		1.378	-0.13906
	1.38	0		1.379	-0.03954		1.379	-0.1401
	1.381	0		1.38	-0.03892		1.38	-0.14133
	1.381	0		1.381	-0.04037		1.381	-0.14265
	1.382	0		1.382	-0.04176		1.381	-0.14364
	1.383	0		1.382	-0.04182		1.382	-0.14472
	1.384	0		1.383	-0.04322		1.383	-0.14552
	1.385	0		1.384	-0.0437		1.384	-0.14562
	1.386	0		1.385	-0.04485		1.385	-0.14494
	1.386	0		1.386	-0.0454		1.386	-0.14499
	1.387	0		1.387	-0.04472		1.386	-0.14513
	1.388	0		1.387	-0.04534		1.387	-0.14615
	1.389	0		1.388	-0.04552		1.388	-0.14822
	1.39	0		1.389	-0.04622		1.389	-0.14963
	1.391	0		1.39	-0.04627		1.39	-0.15048
	1.391	0		1.391	-0.04538		1.391	-0.15102
	1.392	0		1.392	-0.04505		1.391	-0.15121
	1.393	0		1.392	-0.04505		1.392	-0.15121
	1.394	0		1.393	-0.04503		1.393	-0.1519
	1.395	0		1.394	-0.04494		1.394	-0.15315
	1.396	0		1.395	-0.04377		1.395	-0.1536
	1.396	0		1.396	-0.04437		1.396	-0.15366
	1.397	0		1.397	-0.04366		1.396	-0.1539
	1.398	0		1.397	-0.04295		1.397	-0.15504
	1.399	0		1.398	-0.04237		1.398	-0.1569
	1.4	0		1.399	-0.04238		1.399	-0.15808
	1.401	0		1.4	-0.04175		1.4	-0.15918
	1.401	0		1.401	-0.04143		1.401	-0.16019
	1.402	0		1.402	-0.04163		1.401	-0.16089
	1.403	0		1.402	-0.04378		1.402	-0.16204
	1.404	0		1.403	-0.04403		1.403	-0.16339
	1.405	0		1.404	-0.04506		1.404	-0.16447
	1.406	0		1.405	-0.04461		1.405	-0.16517
	1.406	0		1.406	-0.04546		1.406	-0.16563
	1.407	0		1.407	-0.04623		1.406	-0.16584
	1.408	0		1.407	-0.0454		1.407	-0.16605
	1.409	0		1.408	-0.04546		1.408	-0.1668
	1.41	0		1.409	-0.04468		1.409	-0.1674
	1.411	0		1.41	-0.04412		1.41	-0.16823
	1.411	0		1.411	-0.04421		1.411	-0.16847
	1.412	0		1.412	-0.04508		1.411	-0.16918
	1.413	0		1.412	-0.04546		1.412	-0.17007
	1.414	0		1.413	-0.04537		1.413	-0.17046
	1.415	0		1.414	-0.0464		1.414	-0.1708
	1.416	0		1.415	-0.04547		1.415	-0.17093
	1.416	0		1.416	-0.04464		1.416	-0.17026
	1.417	0		1.417	-0.04448		1.416	-0.17005
	1.418	0		1.417	-0.04515		1.417	-0.17058
	1.419	0		1.418	-0.04466		1.418	-0.17087
	1.42	0		1.419	-0.04477		1.419	-0.172
	1.421	0		1.42	-0.0457		1.42	-0.17269
	1.421	0		1.421	-0.04621		1.421	-0.17292
	1.422	0		1.422	-0.04684		1.421	-0.17272
	1.423	0		1.422	-0.04574		1.422	-0.17242
	1.424	0		1.423	-0.04537		1.423	-0.17223
	1.425	0		1.424	-0.04441		1.424	-0.17244
	1.426	0		1.425	-0.04365		1.425	-0.17287
	1.426	0		1.426	-0.04247		1.425	-0.17311
	1.427	0		1.427	-0.04185		1.426	-0.17353
	1.428	0		1.427	-0.04084		1.427	-0.17386
	1.429	0		1.428	-0.04135		1.428	-0.17489
	1.43	0		1.429	-0.04089		1.429	-0.17498
	1.431	0		1.43	-0.04083		1.43	-0.17454
	1.431	0		1.431	-0.04013		1.43	-0.17479
	1.432	0		1.432	-0.03928		1.431	-0.17484
	1.433	0		1.432	-0.03921		1.432	-0.1751
	1.434	0		1.433	-0.03924		1.433	-0.17561
	1.435	0		1.434	-0.03925		1.434	-0.17618
	1.436	0		1.435	-0.0406		1.435	-0.1766
	1.436	0		1.436	-0.04128		1.435	-0.1772
	1.437	0		1.437	-0.04068		1.436	-0.1776
	1.438	0		1.437	-0.04019		1.437	-0.17821
	1.439	0		1.438	-0.04067		1.438	-0.17879
	1.44	0		1.439	-0.04111		1.439	-0.17873
	1.441	0		1.44	-0.04119		1.44	-0.17852
	1.441	0		1.441	-0.04259		1.44	-0.17897
	1.442	0		1.442	-0.04361		1.441	-0.17933
	1.443	0		1.442	-0.04372		1.442	-0.1788
	1.444	0		1.443	-0.04409		1.443	-0.17884
	1.445	0		1.444	-0.04351		1.444	-0.17898
	1.446	0		1.445	-0.04404		1.445	-0.17896
	1.446	0		1.446	-0.04332		1.445	-0.18001
	1.447	0		1.447	-0.0448		1.446	-0.18089
	1.448	0		1.447	-0.04512		1.447	-0.18129
	1.449	0		1.448	-0.04492		1.448	-0.18175
	1.45	0		1.449	-0.04471		1.449	-0.18285
	1.451	0		1.45	-0.0444		1.45	-0.18348
	1.451	0		1.451	-0.04549		1.45	-0.18386
	1.452	0		1.452	-0.0459		1.451	-0.18423
	1.453	0		1.452	-0.04625		1.452	-0.18465
	1.454	0		1.453	-0.04631		1.453	-0.18423
	1.455	0		1.454	-0.04687		1.454	-0.18412
	1.456	0		1.455	-0.04837		1.455	-0.1844
	1.456	0		1.456	-0.04795		1.455	-0.18442
	1.457	0		1.457	-0.04919		1.456	-0.18433
	1.458	0		1.457	-0.05005		1.457	-0.18476
	1.459	0		1.458	-0.04978		1.458	-0.18518
	1.46	0		1.459	-0.04901		1.459	-0.18534
	1.461	0		1.46	-0.04954		1.46	-0.18629
	1.461	0		1.461	-0.04959		1.46	-0.18647
	1.462	0		1.462	-0.05017		1.461	-0.18686
	1.463	0		1.462	-0.05161		1.462	-0.18694
	1.464	0		1.463	-0.05226		1.463	-0.18692
	1.465	0		1.464	-0.05309		1.464	-0.18713
	1.466	0		1.465	-0.05355		1.465	-0.18727
	1.466	0		1.466	-0.05482		1.465	-0.18655
	1.467	0		1.467	-0.05458		1.466	-0.18598
	1.468	0		1.467	-0.05534		1.467	-0.18624
	1.469	0		1.468	-0.05492		1.468	-0.18645
	1.47	0		1.469	-0.05498		1.469	-0.18675
	1.471	0		1.47	-0.05502		1.47	-0.18706
	1.471	0		1.471	-0.05448		1.47	-0.18724
	1.472	0		1.472	-0.05504		1.471	-0.18757
	1.473	0		1.472	-0.05465		1.472	-0.18828
	1.474	0		1.473	-0.05568		1.473	-0.18906
	1.475	0		1.474	-0.05623		1.474	-0.18968
	1.476	0		1.475	-0.05679		1.475	-0.19043
	1.476	0		1.476	-0.05667		1.475	-0.19129
	1.477	0		1.477	-0.0562		1.476	-0.19279
	1.478	0		1.477	-0.05624		1.477	-0.19324
	1.479	0		1.478	-0.05754		1.478	-0.19386
	1.48	0		1.479	-0.05843		1.479	-0.19414
	1.481	0		1.48	-0.059		1.48	-0.19412
	1.481	0		1.481	-0.05944		1.48	-0.19458
	1.482	0		1.482	-0.05975		1.481	-0.19468
	1.483	0		1.482	-0.05834		1.482	-0.1952
	1.484	0		1.483	-0.05767		1.483	-0.19561
	1.485	0		1.484	-0.05843		1.484	-0.19676
	1.486	0		1.485	-0.05892		1.485	-0.19734
	1.486	0		1.486	-0.05901		1.485	-0.19814
	1.487	0		1.486	-0.05903		1.486	-0.19854
	1.488	0		1.487	-0.05948		1.487	-0.1982
	1.489	0		1.488	-0.05843		1.488	-0.19916
	1.49	0		1.489	-0.05832		1.489	-0.20009
	1.49	0		1.49	-0.05826		1.49	-0.20077
	1.491	0		1.491	-0.05934		1.49	-0.20102
	1.492	0		1.491	-0.06026		1.491	-0.20173
	1.493	0		1.492	-0.06		1.492	-0.20277
	1.494	0		1.493	-0.06002		1.493	-0.20326
	1.495	0		1.494	-0.05995		1.494	-0.20405
	1.495	0		1.495	-0.06142		1.495	-0.20551
	1.496	0		1.496	-0.06152		1.495	-0.20648
	1.497	0		1.496	-0.06065		1.496	-0.20731
	1.498	0		1.497	-0.06032		1.497	-0.20826
	1.499	0		1.498	-0.05985		1.498	-0.20902
	1.5	0		1.499	-0.05991		1.499	-0.20976
	1.5	0		1.5	-0.05989		1.5	-0.21042
	1.501	0		1.501	-0.06067		1.5	-0.21144
	1.502	0		1.501	-0.06069		1.501	-0.21181
	1.503	0		1.502	-0.06086		1.502	-0.21236
	1.504	0		1.503	-0.06153		1.503	-0.21266
	1.505	0		1.504	-0.06125		1.504	-0.21283
	1.505	0		1.505	-0.06101		1.505	-0.21358
	1.506	0		1.506	-0.06127		1.505	-0.21433
	1.507	0		1.506	-0.06204		1.506	-0.21558
	1.508	0		1.507	-0.06161		1.507	-0.21718
	1.509	0		1.508	-0.06205		1.508	-0.2186
	1.51	0		1.509	-0.06282		1.509	-0.21926
	1.51	0		1.51	-0.06378		1.51	-0.22012
	1.511	0		1.511	-0.06453		1.51	-0.22143
	1.512	0		1.511	-0.06491		1.511	-0.22159
	1.513	0		1.512	-0.06526		1.512	-0.22189
	1.514	0		1.513	-0.0657		1.513	-0.22258
	1.515	0		1.514	-0.06637		1.514	-0.22249
	1.515	0		1.515	-0.06672		1.515	-0.22235
	1.516	0		1.516	-0.06645		1.515	-0.22242
	1.517	0		1.516	-0.06699		1.516	-0.22281
	1.518	0		1.517	-0.06848		1.517	-0.22333
	1.519	0		1.518	-0.06903		1.518	-0.22339
	1.52	0		1.519	-0.06964		1.519	-0.22366
	1.52	0		1.52	-0.06883		1.52	-0.22341
	1.521	0		1.521	-0.06863		1.52	-0.22343
	1.522	0		1.521	-0.06921		1.521	-0.22415
	1.523	0		1.522	-0.06992		1.522	-0.2248
	1.524	0		1.523	-0.07065		1.523	-0.22547
	1.525	0		1.524	-0.07126		1.524	-0.22575
	1.525	0		1.525	-0.07159		1.525	-0.22578
	1.526	0		1.526	-0.07137		1.525	-0.22627
	1.527	0		1.526	-0.07191		1.526	-0.22705
	1.528	0		1.527	-0.07261		1.527	-0.22762
	1.529	0		1.528	-0.07318		1.528	-0.22797
	1.53	0		1.529	-0.07336		1.529	-0.22871
	1.53	0		1.53	-0.07344		1.529	-0.22863
	1.531	0		1.531	-0.0736		1.53	-0.22802
	1.532	0		1.531	-0.07413		1.531	-0.22822
	1.533	0		1.532	-0.07353		1.532	-0.22838
	1.534	0		1.533	-0.07369		1.533	-0.22786
	1.535	0		1.534	-0.07394		1.534	-0.22799
	1.535	0		1.535	-0.0747		1.534	-0.22765
	1.536	0		1.536	-0.07506		1.535	-0.22755
	1.537	0		1.536	-0.07456		1.536	-0.22788
	1.538	0		1.537	-0.07406		1.537	-0.22813
	1.539	0		1.538	-0.07467		1.538	-0.22816
	1.54	0		1.539	-0.07596		1.539	-0.2284
	1.54	0		1.54	-0.07661		1.539	-0.22913
	1.541	0		1.541	-0.07644		1.54	-0.23018
	1.542	0		1.541	-0.07664		1.541	-0.23077
	1.543	0		1.542	-0.07675		1.542	-0.23079
	1.544	0		1.543	-0.07754		1.543	-0.23093
	1.545	0		1.544	-0.07854		1.544	-0.23117
	1.545	0		1.545	-0.07836		1.544	-0.23151
	1.546	0		1.546	-0.07836		1.545	-0.23259
	1.547	0		1.546	-0.07851		1.546	-0.23344
	1.548	0		1.547	-0.07906		1.547	-0.23395
	1.549	0		1.548	-0.07889		1.548	-0.23414
	1.55	0		1.549	-0.0801		1.549	-0.2344
	1.55	0		1.55	-0.08055		1.549	-0.2346
	1.551	0		1.551	-0.08011		1.55	-0.23474
	1.552	0		1.551	-0.08057		1.551	-0.23504
	1.553	0		1.552	-0.08149		1.552	-0.23503
	1.554	0		1.553	-0.08172		1.553	-0.23561
	1.555	0		1.554	-0.08219		1.554	-0.23687
	1.555	0		1.555	-0.0825		1.554	-0.23773
	1.556	0		1.556	-0.0829		1.555	-0.23835
	1.557	0		1.556	-0.08367		1.556	-0.23939
	1.558	0		1.557	-0.08465		1.557	-0.24058
	1.559	0		1.558	-0.08412		1.558	-0.24102
	1.56	0		1.559	-0.08296		1.559	-0.24158
	1.56	0		1.56	-0.08227		1.559	-0.24273
	1.561	0		1.561	-0.08164		1.56	-0.24354
	1.562	0		1.561	-0.08225		1.561	-0.24405
	1.563	0		1.562	-0.08269		1.562	-0.24485
	1.564	0		1.563	-0.08194		1.563	-0.24545
	1.565	0		1.564	-0.0816		1.564	-0.24597
	1.565	0		1.565	-0.0814		1.564	-0.24608
	1.566	0		1.566	-0.08207		1.565	-0.24619
	1.567	0		1.566	-0.08226		1.566	-0.24631
	1.568	0		1.567	-0.08256		1.567	-0.24671
	1.569	0		1.568	-0.08225		1.568	-0.24717
	1.57	0		1.569	-0.08215		1.569	-0.24731
	1.57	0		1.57	-0.08213		1.569	-0.2475
	1.571	0		1.571	-0.08221		1.57	-0.24737
	1.572	0		1.571	-0.08252		1.571	-0.24704
	1.573	0		1.572	-0.0823		1.572	-0.2477
	1.574	0		1.573	-0.08199		1.573	-0.24821
	1.575	0		1.574	-0.08249		1.574	-0.24792
	1.575	0		1.575	-0.08239		1.574	-0.24748
	1.576	0		1.576	-0.08321		1.575	-0.24721
	1.577	0		1.576	-0.08324		1.576	-0.24777
	1.578	0		1.577	-0.08309		1.577	-0.2483
	1.579	0		1.578	-0.08274		1.578	-0.24795
	1.58	0		1.579	-0.08275		1.579	-0.24784
	1.58	0		1.58	-0.0825		1.579	-0.24779
	1.581	0		1.581	-0.08131		1.58	-0.2476
	1.582	0		1.581	-0.08128		1.581	-0.24751
	1.583	0		1.582	-0.08131		1.582	-0.24732
	1.584	0		1.583	-0.08214		1.583	-0.24749
	1.585	0		1.584	-0.08278		1.584	-0.24789
	1.585	0		1.585	-0.08174		1.584	-0.24843
	1.586	0		1.586	-0.08119		1.585	-0.24906
	1.587	0		1.586	-0.08103		1.586	-0.24894
	1.588	0		1.587	-0.08129		1.587	-0.24891
	1.589	0		1.588	-0.08138		1.588	-0.24897
	1.59	0		1.589	-0.08067		1.589	-0.24883
	1.59	0		1.59	-0.0802		1.589	-0.24895
	1.591	0		1.59	-0.07946		1.59	-0.24924
	1.592	0		1.591	-0.07951		1.591	-0.24963
	1.593	0		1.592	-0.0805		1.592	-0.24982
	1.594	0		1.593	-0.08073		1.593	-0.25011
	1.595	0		1.594	-0.08031		1.594	-0.25086
	1.595	0		1.595	-0.08062		1.594	-0.25142
	1.596	0		1.595	-0.08088		1.595	-0.25161
	1.597	0		1.596	-0.08019		1.596	-0.25152
	1.598	0		1.597	-0.08035		1.597	-0.25117
	1.599	0		1.598	-0.07971		1.598	-0.25079
	1.6	0		1.599	-0.07879		1.599	-0.25054
	1.6	0		1.6	-0.07923		1.599	-0.25095
	1.601	0		1.6	-0.08004		1.6	-0.25138
	1.602	0		1.601	-0.08069		1.601	-0.2511
	1.603	0		1.602	-0.08065		1.602	-0.25057
	1.604	0		1.603	-0.08049		1.603	-0.25064
	1.605	0		1.604	-0.08024		1.604	-0.25074
	1.605	0		1.605	-0.08048		1.604	-0.25075
	1.606	0		1.605	-0.0809		1.605	-0.25095
	1.607	0		1.606	-0.08118		1.606	-0.25168
	1.608	0		1.607	-0.08059		1.607	-0.25247
	1.609	0		1.608	-0.07997		1.608	-0.25307
	1.61	0		1.609	-0.07978		1.609	-0.25334
	1.61	0		1.61	-0.08042		1.609	-0.25387
	1.611	0		1.61	-0.08086		1.61	-0.25511
	1.612	0		1.611	-0.0808		1.611	-0.2564
	1.613	0		1.612	-0.08114		1.612	-0.25776
	1.614	0		1.613	-0.08202		1.613	-0.25858
	1.615	0		1.614	-0.08268		1.614	-0.25909
	1.615	0		1.615	-0.08307		1.614	-0.25997
	1.616	0		1.615	-0.08297		1.615	-0.26179
	1.617	0		1.616	-0.08248		1.616	-0.26341
	1.618	0		1.617	-0.08214		1.617	-0.26395
	1.619	0		1.618	-0.08152		1.618	-0.26394
	1.62	0		1.619	-0.08165		1.619	-0.26362
	1.62	0		1.62	-0.08193		1.619	-0.26459
	1.621	0		1.62	-0.08234		1.62	-0.26639
	1.622	0		1.621	-0.08219		1.621	-0.26804
	1.623	0		1.622	-0.08238		1.622	-0.26971
	1.624	0		1.623	-0.0828		1.623	-0.27087
	1.624	0		1.624	-0.0837		1.624	-0.27133
	1.625	0		1.625	-0.08358		1.624	-0.27129
	1.626	0		1.625	-0.0829		1.625	-0.27131
	1.627	0		1.626	-0.08309		1.626	-0.27158
	1.628	0		1.627	-0.08331		1.627	-0.27197
	1.629	0		1.628	-0.08332		1.628	-0.27305
	1.629	0		1.629	-0.08253		1.629	-0.27423
	1.63	0		1.63	-0.08269		1.629	-0.27512
	1.631	0		1.63	-0.082		1.63	-0.27633
	1.632	0		1.631	-0.08182		1.631	-0.27703
	1.633	0		1.632	-0.08273		1.632	-0.27749
	1.634	0		1.633	-0.08262		1.633	-0.27834
	1.634	0		1.634	-0.08248		1.634	-0.27939
	1.635	0		1.635	-0.08216		1.634	-0.28013
	1.636	0		1.635	-0.0827		1.635	-0.28107
	1.637	0		1.636	-0.08253		1.636	-0.28174
	1.638	0		1.637	-0.08244		1.637	-0.28141
	1.639	0		1.638	-0.08309		1.638	-0.28179
	1.639	0		1.639	-0.08282		1.638	-0.28314
	1.64	0		1.64	-0.08293		1.639	-0.28413
	1.641	0		1.64	-0.08346		1.64	-0.28481
	1.642	0		1.641	-0.08288		1.641	-0.28495
	1.643	0		1.642	-0.08176		1.642	-0.28502
	1.644	0		1.643	-0.08109		1.643	-0.28551
	1.644	0		1.644	-0.08105		1.643	-0.28635
	1.645	0		1.645	-0.0814		1.644	-0.28762
	1.646	0		1.645	-0.08125		1.645	-0.28882
	1.647	0		1.646	-0.08143		1.646	-0.28983
	1.648	0		1.647	-0.08155		1.647	-0.29053
	1.649	0		1.648	-0.08105		1.648	-0.2911
	1.649	0		1.649	-0.08129		1.648	-0.29131
	1.65	0		1.65	-0.0818		1.649	-0.29138
	1.651	0		1.65	-0.08216		1.65	-0.29157
	1.652	0		1.651	-0.0827		1.651	-0.29075
	1.653	0		1.652	-0.08266		1.652	-0.29037
	1.654	0		1.653	-0.0822		1.653	-0.2901
	1.654	0		1.654	-0.08173		1.653	-0.2902
	1.655	0		1.655	-0.08127		1.654	-0.29147
	1.656	0		1.655	-0.08139		1.655	-0.29246
	1.657	0		1.656	-0.08167		1.656	-0.2918
	1.658	0		1.657	-0.08227		1.657	-0.29192
	1.659	0		1.658	-0.08364		1.658	-0.29229
	1.659	0		1.659	-0.08374		1.658	-0.2934
	1.66	0		1.66	-0.08313		1.659	-0.29408
	1.661	0		1.66	-0.0827		1.66	-0.29515
	1.662	0		1.661	-0.08221		1.661	-0.29531
	1.663	0		1.662	-0.08205		1.662	-0.29498
[truncated: 35,793 more rows]

## Sheet: Fig2B
Fig. 2B		Cp (kCal/mol/oC)
	Temperature (oC)	WT	CC_Core	CC_FLE
	23.494	0.021723	-0.0248254	-0.0491987
	23.6266	0.00012083	-0.0489561	-0.0755934
	23.7588	-0.0286148	-0.0432973	-0.0588289
	23.8914	-0.0108036	-0.0229306	0.0537571
	24.0252	-0.0118333	-0.0019636	0.0694362
	24.1584	-0.0050222	0.0112319	0.0358396
	24.2919	-0.0194531	-0.0043963	0.0333956
	24.4247	-0.0178512	0.00837075	-0.0191723
	24.5589	-0.0017282	0.0165068	0.0167056
	24.6921	-0.0318406	-0.000727	0.0290059
	24.8262	-0.0218333	0.0244238	0.161826
	24.9585	-0.0272437	0.00698876	0.0181737
	25.0912	-0.0004885	0.0289012	0.0389964
	25.2253	0.00946289	0.0471633	0.0135644
	25.3579	0.00728535	0.0492833	-0.0356934
	25.4897	-0.038853	0.00642774	-0.105114
	25.6233	-0.0182611	0.00555345	-0.0854069
	25.7557	0.00311486	-0.0292244	-0.0693604
	25.8892	-0.0174423	-0.0167249	-0.0531018
	26.0215	-0.0080403	0.0156696	0.0471151
	26.1545	0.00538824	0.00480606	0.0725983
	26.2863	-0.0062452	-0.0180745	-0.114086
	26.4173	-0.0246352	-0.014296	-0.169761
	26.5479	0.0200469	-0.021166	0.0749095
	26.6805	0.0591226	-0.0237085	0.0349464
	26.8133	0.0252883	-0.0318617	0.0345069
	26.947	0.0227008	-0.0400478	-0.0321526
	27.0795	0.0228309	0.0127997	-0.0497955
	27.2124	0.0568359	0.0500265	0.0471611
	27.3452	0.0537444	0.0449159	0.0829961
	27.4768	0.0397853	0.0468944	0.0888658
	27.61	0.0466579	0.027222	0.103145
	27.7425	0.054235	0.050866	0.047858
	27.8761	0.0441802	0.0265579	0.00044298
	28.0092	0.0339503	-0.0092782	-0.0234324
	28.1415	0.0585176	-0.0363237	-0.0047864
	28.2738	0.00663771	-0.0246399	-0.166911
	28.4071	-0.0171814	-0.0165936	0.102466
	28.5392	-0.0343154	-0.0121015	-0.070452
	28.6726	-0.0661001	-0.0523704	-0.115538
	28.8051	-0.0931002	-0.0468865	-0.0891717
	28.9388	-0.0731956	-0.0234707	0.13264
	29.0723	-0.0469398	-0.0004249	0.0120021
	29.206	-0.0635209	0.0223689	0.0494347
	29.3386	-0.0232297	0.0338862	-0.100535
	29.473	0.00660126	0.0316179	0.0322883
	29.6052	0.0222358	0.0625104	-0.038454
	29.7374	0.049093	0.0786148	-0.0509724
	29.8697	0.037119	0.0735274	0.141479
	30.0024	0.0165973	0.0327351	0.022243
	30.1363	0.0135309	0.024422	0.0409966
	30.2698	-0.0075843	0.0259256	-0.0280724
	30.4046	-0.0225956	0.038156	0.00147173
	30.5374	0.00876963	0.00891439	-0.0166983
	30.6692	-0.0251232	-0.0167672	-0.0071339
	30.8023	-0.0329911	0.00156772	-0.0421862
	30.9353	-0.0411486	-0.0127758	-0.0204633
	31.0677	-0.054698	0.0010037	-0.0694213
	31.2003	-0.0573737	-0.0013127	-0.0195739
	31.3328	-0.040335	0.0251766	0.113778
	31.4664	-0.0179742	0.00694662	0.0793038
	31.5985	-0.0092225	-0.0147933	0.00888147
	31.731	-0.0249159	-0.003691	-0.0394591
	31.8654	0.00109219	-0.037145	-0.0279119
	31.9985	-0.0047544	-0.0049421	-0.0323878
	32.1326	-0.0085499	0.00363924	0.0155702
	32.2662	-0.0111751	-0.0082654	0.113006
	32.3994	-0.0066359	0.0174406	0.00692181
	32.5324	-0.0126561	0.00456334	-0.0319417
	32.6665	-0.0035904	-0.0143411	-0.0216987
	32.7984	-0.0090892	-0.0024835	-0.0179187
	32.9316	-0.0051272	-0.009602	0.0103125
	33.0647	0.00528941	0.00370439	-0.0420207
	33.1975	0.0245285	0.0197158	0.0810685
	33.3309	0.0797409	0.0105741	0.041888
	33.4638	0.072232	0.0278566	0.0324546
	33.5966	0.0478287	-0.0238411	-0.0517798
	33.7293	0.0515583	-0.0035889	-0.0389394
	33.8645	0.0668652	0.00549701	-0.0400749
	33.9977	0.0844546	0.0239416	-0.0944489
	34.1284	0.122011	0.00132455	-0.109933
	34.2576	0.139303	0.0118909	0.132455
	34.3914	0.140784	0.00088743	0.132168
	34.5244	0.173937	-0.0234214	0.00645508
	34.6567	0.172557	-0.0566414	-0.0148421
	34.7899	0.234366	-0.0573758	-0.0173344
	34.9228	0.23099	-0.0823338	-0.0525942
	35.0552	0.287562	-0.0698796	-0.0470906
	35.187	0.317543	-0.0979284	0.0524333
	35.3218	0.334832	-0.132104	0.0508548
	35.4545	0.399717	-0.151812	-0.009271
	35.5868	0.480076	-0.146489	-0.0263624
	35.7198	0.578917	-0.117553	0.00424703
	35.8528	0.641835	-0.0906072	-0.0033697
	35.987	0.681147	-0.0974595	-0.0226988
	36.1199	0.791658	-0.0849765	0.00534312
	36.2514	0.875545	-0.101526	-0.0501064
	36.3853	0.961935	-0.0458746	0.00585019
	36.5194	1.06484	-0.0736596	-0.0137655
	36.652	1.15204	-0.0314282	0.0340334
	36.7841	1.27544	-0.0651501	0.048247
	36.9158	1.39911	-0.0477139	0.00387169
	37.0481	1.57446	-0.0167099	0.0486989
	37.1792	1.71929	-0.0199566	-0.0144624
	37.3128	1.86096	0.0121913	0.0152535
	37.4457	2.05033	-0.0008782	-0.140321
	37.5793	2.24477	0.0206849	-0.0103362
	37.7117	2.45454	0.0168812	0.0623343
	37.845	2.67208	0.0644662	0.0287079
	37.9777	2.89994	0.0674588	-0.104401
	38.1088	3.15875	0.0968544	0.0668677
	38.2415	3.44883	0.127884	0.0270601
	38.3748	3.71961	0.130358	0.0459497
	38.5058	4.02748	0.207504	-0.0092872
	38.6383	4.35468	0.221722	-0.0711573
	38.7711	4.69335	0.264865	0.0450322
	38.9043	5.0676	0.289691	0.0734656
	39.0361	5.4624	0.350293	-0.0164956
	39.1675	5.88287	0.391756	-0.0178267
	39.3007	6.3218	0.407333	0.0156031
	39.4334	6.78265	0.495421	-0.0664224
	39.5672	7.2532	0.517948	0.00916784
	39.7016	7.77659	0.581298	-0.0898638
	39.8346	8.31418	0.630851	-0.0663218
	39.967	8.98221	0.771561	0.0122054
	40.0997	9.60362	0.824613	0.0140263
	40.2339	10.2643	0.931154	0.0186995
	40.3664	10.9812	1.02216	0.0242854
	40.4984	11.6876	1.06117	-0.0043935
	40.6311	12.4702	1.163	0.0197921
	40.7651	13.2469	1.28762	0.021399
	40.8974	14.0787	1.38672	-0.0052379
	41.0294	14.9247	1.52654	-0.0005561
	41.1626	15.8025	1.62437	0.00444658
	41.2948	16.6771	1.75835	-0.0080464
	41.4276	17.5692	1.91845	0.0373281
	41.5601	18.5243	2.13145	0.00255383
	41.6915	19.4518	2.31309	0.0460233
	41.8249	20.3774	2.51856	-0.0173206
	41.955	21.3006	2.77211	-0.0112931
	42.0866	22.2113	3.02371	0.0180416
	42.2183	23.0842	3.28555	-0.0223832
	42.3516	23.9243	3.58233	-0.0458852
	42.485	24.7783	3.94808	-0.0616485
	42.6174	25.5072	4.28318	-0.13501
	42.7489	26.2183	4.70659	-0.107396
	42.8804	26.7944	5.14467	-0.0285567
	43.0134	27.3026	5.67673	0.00812015
	43.1475	27.6637	6.19066	0.0157464
	43.281	27.9348	6.81883	0.0412358
	43.4132	28.0881	7.47042	0.103578
	43.5459	28.1044	8.22014	0.0846804
	43.6781	27.9296	8.98501	0.0328367
	43.8118	27.6045	9.80692	0.0375435
	43.9447	27.1297	10.7022	0.0590376
	44.0778	26.4864	11.7031	0.0843311
	44.2098	25.6988	12.719	0.0254687
	44.3417	24.7446	13.8371	0.0139164
	44.4747	23.7064	15.0571	0.0129153
	44.6059	22.532	16.2811	-0.0256945
	44.738	21.2904	17.6349	0.0178813
	44.8715	19.9665	19.0159	0.00338173
	45.0046	18.6024	20.4697	0.0516132
	45.1369	17.185	21.907	0.0324559
	45.2691	15.8196	23.4078	0.0159861
	45.4015	14.453	24.8438	-0.0443242
	45.5337	13.1322	26.2826	0.00135046
	45.6665	11.8456	27.6536	-0.0304947
	45.7988	10.6329	28.9242	-0.047279
	45.9229	9.55497	30.0785	-0.0046634
	46.0555	8.48677	31.0209	-0.0172753
	46.1871	7.56559	31.7895	0.0192066
	46.32	6.72573	32.2755	0.0573045
	46.4532	5.94272	32.5022	-0.048787
	46.5856	5.29147	32.3872	-0.0878181
	46.7186	4.69722	31.9963	-0.0089225
	46.8517	4.18008	31.244	0.0392387
	46.9842	3.7049	30.1715	-0.0155159
	47.1162	3.29506	28.8363	-0.0168877
	47.2512	2.96829	27.2048	-0.05128
	47.3844	2.69301	25.3829	-0.073005
	47.5168	2.42647	23.4069	-0.0285803
	47.6506	2.22148	21.369	-0.0922903
	47.7842	2.01939	19.3005	-0.0195277
	47.9168	1.88533	17.2413	0.0310659
	48.0486	1.73242	15.2716	0.0848877
	48.1829	1.61168	13.4652	0.0246276
	48.3152	1.48939	11.7807	0.0233717
	48.4477	1.42654	10.2546	0.0569289
	48.5808	1.31507	8.92964	0.0489908
	48.7138	1.23522	7.75634	-0.0711513
	48.8457	1.15347	6.75605	0.104786
	48.9789	1.05809	5.85341	-0.108315
	49.1121	0.994865	5.05979	-0.012367
	49.2452	0.927569	4.43419	0.0350121
	49.3775	0.889124	3.87285	0.0822376
	49.5097	0.870532	3.43134	0.192188
	49.6429	0.765644	3.01833	0.155782
	49.7744	0.696982	2.68528	0.213027
	49.9061	0.653672	2.38194	0.227875
	50.0389	0.63587	2.14536	0.31002
	50.1704	0.554946	1.92524	0.3768
	50.303	0.493187	1.72277	0.391222
	50.4374	0.498516	1.58947	0.525573
	50.5692	0.501983	1.47931	0.666126
	50.7017	0.457309	1.38649	0.699181
	50.8344	0.4108	1.23917	0.790777
	50.9671	0.431493	1.21128	0.957898
	51.0996	0.41265	1.1519	1.01013
	51.2328	0.383512	1.02862	1.05958
	51.3661	0.333921	0.964907	1.09763
	51.499	0.324039	0.819663	1.19745
	51.6323	0.307329	0.812731	1.28785
	51.7643	0.289827	0.72434	1.33928
	51.8977	0.286285	0.67575	1.43913
	52.0305	0.254013	0.629251	1.5851
	52.1623	0.215292	0.583806	1.65038
	52.2956	0.203821	0.550561	1.68021
	52.4295	0.203583	0.552071	1.87591
	52.5603	0.179648	0.507727	2.11447
	52.6931	0.140387	0.48213	2.29424
	52.8257	0.119093	0.442186	2.57558
	52.9581	0.0928964	0.41749	2.84121
	53.092	0.0677158	0.374474	3.17675
	53.2256	0.0706405	0.335354	3.56677
	53.3592	0.068138	0.324288	4.00345
	53.4914	0.0511197	0.331411	4.59752
	53.6225	0.0633233	0.327029	5.08105
	53.7537	0.041264	0.307853	5.72593
	53.8863	0.0294151	0.327077	6.40718
	54.0197	0.0375547	0.334711	7.24013
	54.1519	0.0459427	0.296863	8.04896
	54.2856	0.034658	0.283396	8.88986
	54.4189	0.0416702	0.343452	9.90944
	54.5531	0.0599365	0.394875	10.9777
	54.6853	0.0534766	0.48495	12.1024
	54.8174	0.0425404	0.367957	13.2451
	54.9492	0.0043044	0.317166	14.4623
	55.0825	0.0187866	0.292405	15.8898
	55.2157	0.0163952	0.291329	17.355
	55.3479	0.0310323	0.25392	18.9012
	55.4808	0.0132762	0.208607	20.5447
	55.6141	-0.0081411	0.19831	22.3251
	55.7465	-0.0061077	0.209354	24.1303
	55.8797	0.0109199	0.191415	26.0563
	56.0112	-0.0229441	0.163417	28.0172
	56.1457	-0.0098302	0.122834	30.1643
	56.2803	-0.0153498	0.132054	32.4123
	56.4124	0.0142591	0.126171	34.6869
	56.5436	0.00262502	0.0868968	37.0164
	56.6765	0.011397	0.0752707	39.4269
	56.809	-0.0207533	0.0961824	41.9835
	56.9407	-0.003355	0.0856812	44.386
	57.0726	-0.0109416	0.0527403	46.9086
	57.2047	0.0243619	0.0701686	49.2539
	57.3378	0.0248176	0.0345404	51.6732
	57.4695	0.0235569	0.0261578	54.0583
	57.599	0.00374473	0.0110836	56.1074
	57.7311	-0.002807	-0.0166652	58.1476
	57.8629	-0.0021018	-0.0144633	59.9799
	57.9958	-0.0227472	-0.0264448	61.5518
	58.1287	-0.0111608	-0.0210199	62.9976
	58.2609	-0.0394561	-0.0166819	63.9685
	58.3948	-0.0511493	-0.0356566	64.6183
	58.5267	-0.0637473	-0.0556414	65.0186
	58.6594	-0.0409245	-0.0465875	65.0248
	58.7931	-0.0516198	-0.0547837	64.5365
	58.9257	-0.0498179	-0.0572424	63.6117
	59.0568	-0.0499231	-0.0251656	62.3712
	59.1902	-0.0537058	-0.0136425	60.4095
	59.3234	-0.0201183	0.00184467	58.2997
	59.4578	-0.0183183	-0.009049	55.4996
	59.5897	0.00333137	0.0199568	52.5985
	59.7217	-0.0144644	0.0185981	49.2227
	59.8544	0.0088112	0.0176974	45.6642
	59.9863	-0.0018823	0.0262634	42.0404
	60.1195	-0.0065737	0.0193916	38.2611
	60.2521	-0.0200021	0.00061668	34.4158
	60.3834	-0.0152507	0.0127571	30.5854
	60.517	-0.004551	0.025682	26.9379
	60.6504	0.00388673	0.00475139	23.4353
	60.7838	-0.0104699	-0.0082736	20.1998
	60.9167	-0.026548	0.0116194	17.2034
	61.049	-0.0002182	-0.0025654	14.4317
	61.1821	0.00700376	-0.0118884	12.0121
	61.3151	0.00749183	0.00374352	9.78313
	61.4474	0.00180422	0.0365647	8.15664
	61.5752	0.0360146	0.0347691	6.64564
	61.7073	0.0413709	0.0480535	5.40522
	61.8392	0.0803688	0.0629606	4.21436
	61.9722	0.0704149	0.0538578	3.41765
	62.1046	0.0659264	0.0551384	2.90158
	62.2375	0.0604075	0.082502	2.27834
	62.371	0.0818196	0.07616	1.86915
	62.5029	0.0697912	0.0982536	1.54839
	62.6374	0.0594551	0.0766495	1.30208
	62.769	0.0520088	0.0607169	1.02199
	62.9026	0.0501178	0.0741065	0.89834
	63.0341	0.0398068	0.0487437	0.702302
	63.166	0.0347598	0.0162268	0.501197
	63.3003	0.0462016	0.0520826	0.448734
	63.4342	0.0571832	0.041792	0.371385
	63.5672	0.0708262	0.0323229	0.376866
	63.7003	0.0489319	0.0111844	0.265059
	63.8344	0.0650767	-0.0041704	0.175098
	63.9668	0.0396615	-0.0256278	0.2287
	64.0998	0.00454738	-0.0324904	0.198927
	64.2327	0.0587924	0.0354768	0.184779
	64.3663	0.0360661	0.00391152	0.143689
	64.4964	0.0344404	-0.0546785	0.0310538
	64.6291	0.00067134	-0.0264952	0.0448539
	64.763	-0.0080671	-0.0197639	0.0215455
	64.8962	0.00641579	0.015941	0.0922909
	65.0306	-0.0048623	-0.0063504	0.0094648
	65.1623	-0.0113801	-0.0373545	0.00024691
	65.2963	-0.0226443	-0.0248805	0.13086
	65.4277	-0.0225747	-0.0589757	0.110635
	65.558	-0.0296006	-0.0587226	-0.0137793
	65.6905	-0.0124929	-0.0256563	0.058968
	65.8243	-0.0456556	-0.0581157	0.0244385
	65.9575	-0.0650407	-0.0865306	-0.0825941
	66.0915	-0.067555	-0.0969467	-0.0901644
	66.2236	-0.0890944	-0.117192	-0.0875207
	66.356	-0.0552536	-0.0605741	-0.0550583
	66.4885	-0.0381953	-0.0529674	-0.0079708
	66.6218	-0.0266531	-0.0602058	-0.0125277
	66.753	0.02377	-0.0096792	0.0214278
	66.8855	-0.0175935	-0.0132748	0.0233049
	67.0167	-0.0544677	-0.0618097	-0.0697343
	67.1488	-0.0724713	-0.0696637	0.013555
	67.2832	-0.0533795	-0.0347838	0.0194082
	67.4166	-0.0611624	-0.0408062	0.00290261
	67.5494	-0.0745929	-0.0684606	-0.0476842
	67.6814	-0.0397543	-0.0489899	-0.0140758
	67.813	-0.0508454	-0.0739907	-0.088229
	67.9469	-0.0827015	-0.0722503	-0.10999
	68.0802	-0.104736	-0.0756842	-0.0766732
	68.2136	-0.0775443	-0.0342033	0.00263663
	68.3459	-0.0681769	0.00882081	0.027967
	68.4795	-0.0549503	-0.0044575	0.0321602
	68.6109	-0.0605082	-0.0316234	0.00866826
	68.7439	-0.028928	-0.0259912	-0.0043622
	68.8777	-0.0519206	-0.0477861	-0.0577371
	69.0113	-0.0407739	-0.0233482	-0.0427041
	69.1453	-0.0059995	-0.0149142	-0.0320499
	69.277	-0.0486504	-0.0071643	-0.0220936
	69.4062	-0.0004429	0.0222739	0.0131524
	69.5386	0.0206708	0.0656381	0.0394618
	69.6723	0.0211934	0.0815605	0.0393197
	69.805	0.036075	0.0751514	0.0624824
	69.9372	0.009983	0.0642121	0.0704183
	70.0705	0.0149285	0.0493277	0.00264074
	70.2033	0.0167575	0.0350088	0.00446628
	70.3354	0.0348664	0.0284175	-0.0263766
	70.469	0.0354338	0.0437953	0.0356317
	70.603	0.0347112	0.00546034	0.0152187
	70.7346	0.00959152	-0.0270146	-0.0063519
	70.8665	-0.031798	-0.0184199	-0.0508189
	70.9995	-0.0391678	0.0138071	-0.039058
	71.1328	-0.0397682	0.00012728	-0.112194
	71.2662	-0.0341105	0.0104864	-0.06446
	71.3984	-0.0642926	0.0307595	-0.0742897
	71.5321	-0.0308124	0.0322889	-0.0064965
	71.6641	-0.0148071	0.0353309	0.0329821
	71.7964	-0.0077839	0.0140858	0.0324914
	71.9289	0.0108622	0.0154795	0.0785523
	72.0604	-0.0022313	0.0220663	0.079347
	72.1922	-0.0067104	0.0139842	0.0363219
	72.3249	-0.0035915	-0.0186631	0.0102651
	72.458	-0.0237605	-0.0274079	0.0173892
	72.5912	-0.0195806	-0.0073108	0.0438817
	72.7228	-0.037557	-0.0220108	-0.0074144
	72.8549	-0.0185138	0.00867023	0.0704868
	72.9885	0.0185936	0.001647	0.024651
	73.1218	-0.0302887	-0.0475836	-0.0091575
	73.2532	-0.0414858	-0.0348978	-0.0044154
	73.3813	-0.0571439	-0.0286007	-0.0340179
	73.5145	-0.0495358	-0.0463151	-0.0968167
	73.6477	-0.0896595	-0.064807	-0.156656
	73.782	-0.0788657	-0.0620119	-0.0878387
	73.9159	-0.039466	-0.0279192	-0.0378431
	74.0483	-0.11621	-0.0722947	-0.130485
	74.1809	-0.116015	-0.055257	-0.0505723
	74.3134	-0.0677874	-0.0538726	-0.0162133
	74.447	-0.0543297	0.0100848	0.0329291
	74.5792	-0.0424222	0.0116393	0.00551656
	74.7126	-0.0642867	0.0347897	0.00740721
	74.8434	-0.0402657	0.0488622	0.0811556
	74.9754	-0.0511885	0.0344151	0.0475824
	75.1084	-0.0622937	0.0259158	0.0256439
	75.2413	-0.02768	0.0369294	0.00268411
	75.3742	-0.0055422	0.0520146	0.0399539
	75.5069	0.0294248	0.0923089	0.111797
	75.6397	0.0190027	0.0745141	0.0193209
	75.7731	0.0233856	0.11223	0.0510841
	75.9061	0.0021036	0.0712892	0.027791
	76.0396	-0.0253377	0.0367452	0.0119549
	76.1704	0.0103086	0.0655538	0.0871264
	76.3031	0.0151586	0.0643579	0.110821
	76.4348	0.00463165	0.0570853	0.0612226
	76.5678	-0.0072294	0.0286084	0.0728355
	76.6994	-0.0111172	0.023355	0.0276412
	76.8336	0.0165117	-0.0060248	-0.0119046
	76.9668	-0.0227306	-0.0462752	-0.0361266
	77.0977	-0.0059255	-0.0431705	0.0237855
	77.2257	0.0162533	-0.01929	0.0337826
	77.3548	-0.0155242	-0.0301074	-0.0614112
	77.4872	-0.0347685	-0.0412184	-0.0513991
	77.6204	-0.0103949	-0.0127988	-0.0005481
	77.7527	0.0131955	0.0198944	0.0151968
	77.8859	0.0124847	0.0170038	0.020592
	78.0178	0.018265	0.0329392	-0.0204483
	78.1509	0.0101169	0.0128731	-0.0419258
	78.2836	0.0123752	0.0174683	-0.0241862
	78.4166	0.0312884	0.0164185	-0.0059239
	78.5498	0.0222711	0.0163872	-0.0595063
	78.6834	-0.0340941	0.00274665	-0.0914951
	78.8172	-0.0253806	0.00461628	-0.0937565
	78.9507	-0.0101581	0.00154912	-0.126251
	79.0833	-0.0170086	-0.015196	-0.100889
	79.2175	-0.0269582	-0.0337191	-0.0518065
	79.3493	0.0084111	-0.0227811	-0.0469214
	79.4813	0.0124045	0.0083014	-0.0025442
	79.6152	0.0573798	0.0190415	0.0478662
	79.748	0.0343109	-0.0289351	0.0322065
	79.8792	-0.0149082	-0.0170566	-0.0293085
	80.0115	0.0160639	-0.0008222	-0.0019453
	80.1439	0.0255589	0.00734787	-0.0235291
	80.2771	0.0292861	-0.0020808	0.0340315
	80.4092	0.030346	0.0225912	0.0725747
	80.5428	0.0248034	0.0339247	0.0607577
	80.6746	0.00471681	-0.0165438	-0.0380964
	80.8072	0.0438705	-0.0192756	0.0603169
	80.9402	0.092757	0.0102386	0.0917323
	81.0726	0.027352	-0.050842	-0.0194744
	81.2018	0.0628563	-0.0276913	0.0399764
	81.3352	0.0899212	-0.0068069	0.0769131
	81.4718	0.0599005	-0.0248503	0.0295839
	81.6036	0.0426451	-0.045162	-0.0024591
	81.7357	0.0262924	-0.0409763	0.0419663
	81.8668	0.079075	-0.0094062	0.0888701
	81.9981	0.0613171	-0.0509278	0.0388051
	82.1332	0.0279723	-0.0616878	-0.0601136
	82.2654	0.05903	-0.0540209	-0.0660937
	82.3986	0.0662815	-0.0681245	-0.0443202
	82.5313	0.0567297	-0.070819	0.00046047
	82.6653	0.0374702	-0.0733167	-0.0774586
	82.7965	0.0595731	-0.0410294	0.0174873
	82.9293	0.111085	-0.0248373	0.0318653
	83.0617	0.0642162	-0.0263439	-0.0243507
	83.195	0.078235	-0.0303421	0.0133394
	83.3284	0.0412905	-0.0734247	-0.0493963
	83.4614	0.0176313	-0.0570611	-0.076614
	83.5938	0.0390304	-0.0323865	-0.0144785
	83.7278	0.0559598	-0.0404361	-0.0158302
	83.8616	0.008471	-0.0758397	-0.0377441
	83.9944	0.0131097	-0.0711555	-0.0089221
	84.1263	0.0317756	-0.0429395	-0.0184394
	84.2597	0.042525	-0.0785155	0.0497376
	84.3909	0.0327028	-0.095966	0.01704
	84.5243	0.0201755	-0.102037	-0.0104535
	84.6564	0.0274869	-0.0634725	0.114849
	84.7904	0.0269214	-0.075138	0.0535258
	84.9248	0.0398101	-0.0808824	0.0027955
	85.0546	0.0384834	-0.0648917	-0.0355032
	85.1853	0.039449	-0.0704357	0.023965
	85.3159	0.0446957	-0.0785884	-0.0253543
	85.4484	0.0518059	-0.0791759	-0.0399474
	85.5817	0.0483569	-0.0836621	0.0188246
	85.7138	0.0503466	-0.0652999	-0.0048252
	85.8468	0.0258248	-0.0953982	-0.0195259
	85.9798	0.0400068	-0.0938954	0.00283874
	86.1136	0.0416037	-0.0917248	0.019187
	86.2471	0.0513281	-0.0890275	-0.0048498
	86.3795	0.0457969	-0.108963	0.0373232
	86.5115	0.015955	-0.122539	-0.016483
	86.6465	0.00279271	-0.103046	0.0118509
	86.7776	0.0099538	-0.102257	0.0271817
	86.909	0.0134347	-0.0713432	0.0589503
	87.0426	0.0225224	-0.0568371	-0.0200907
	87.1753	0.00740962	-0.112024	-0.0624203
	87.3062	0.00833894	-0.0931131	-0.0251074
	87.4384	-0.0230715	-0.0741195	-0.0211946
	87.5713	-0.0409028	-0.0758259	-0.0590897
	87.7037	0.015749	-0.048271	-0.007857
	87.8347	0.00612419	-0.0579478	-0.0304905
	87.9663	0.0395203	-0.013869	0.0207567
	88.0988	-0.000894	-0.0102438	-0.102493
	88.2324	0.03326	0.010174	-0.0722469
	88.365	0.0240158	0.0130545	-0.0280803
	88.4984	0.0147321	0.0184332	0.0203988
	88.6305	-0.0013539	0.0126766	0.0247009
	88.7646	0.0108413	0.0213732	-0.0051051
	88.8954	0.00990172	0.037004	-0.0078438
	89.0246	0.00363709	0.0757986	-0.0132247
	89.1562	0.0516864	0.07942	0.0418362
	89.2885	0.0352114	0.0844206	0.0216319
	89.422	0.0711295	0.0883233	-0.0474092
	89.5549	0.0494202	0.0518991	-0.0880849
	89.6881	0.0353388	0.112056	0.0217834
	89.8206	0.0556068	0.124095	-0.0141901
	89.9533	0.0758019	0.176767	0.0828581
	90.086	0.0489197	0.170619	0.0631098
	90.2218	-0.0008843	0.132305	-0.0500086
	90.354	-0.0188256	0.181773	0.00738355
	90.487	-0.0148848	0.201171	0.232895
	90.6182	0.00211352	0.203229	0.113812
	90.7511	-0.0130742	0.173665	0.0225564
	90.8812	-0.0101853	0.177065	0.0360849
	91.0154	-0.0656063	0.152457	-0.0297346
	91.1484	-0.0415003	0.132676	-0.106545
	91.2813	-0.0276947	0.146294	-0.0790267
	91.4148	0.00551764	0.107106	-0.0408732
	91.5465	0.0392163	0.166565	0.00700424
	91.6773	0.0325732	0.208848	0.0501459
	91.8127	0.00253821	0.257852	0.00558718
	91.9468	0.0335944	0.196953	0.0286341
	92.0793	0.00661397	0.15542	0.00206768
	92.2123	0.0447364	0.262121	0.0661019
	92.3437	0.0464269	0.247468	0.0970972
	92.4775	0.00512893	0.155405	0.0425409
	92.6114	0.033962	0.155512	0.0334828
	92.7424	-0.0280946	0.132352	0.00236618
	92.8769	-0.052797	0.135249	0.00701804
	93.0112	-0.051848	0.103069	-0.0147015
	93.1459	-0.0745981	0.106338	-0.0131638
	93.2779	-0.0634361	0.17731	0.0348827
	93.4121	-0.0492771	0.134049	0.00370111
	93.5454	-0.0410304	0.120259	0.0273304
	93.6793	-0.0560545	0.103368	-0.0172819
	93.8098	-0.0382306	0.0640264	-0.0569409
	93.9422	-0.0351224	0.0354595	-0.108933
	94.0748	-0.0384833	-0.0025527	-0.116207
	94.2072	-0.0316008	0.0309095	-0.0510783
	94.339	-0.0266753	0.0169686	-0.0501847
	94.4735	-0.0260831	0.0800725	0.00025776
	94.6065	-0.0346481	0.0837889	-0.0251135
	94.7408	-0.0091328	0.0786118	-0.0652752
	94.8743	0.00250308	0.0866247	0.00047707
	95.0067	0.00722455	0.101384	0.0617829
	95.1401	-0.0148598	0.0524307	0.007258
	95.2717	-0.0177563	0.0480385	0.0530574
	95.4048	-0.033416	0.0152178	0.0254976
	95.5375	-0.0456962	0.0109816	0.00331826
	95.6703	-0.0386662	0.0210866	0.0353568
	95.8028	-0.0300121	0.0114351	0.0401137
	95.9357	-0.0218762	0.00109426	0.0717093
	96.069	0.0131298	-0.0071713	0.0741757
	96.2009	0.0301533	-0.0006367	0.0588717
	96.3334	-0.0291589	-0.0435886	-0.0688546
	96.466	-0.0295592	-0.0903148	-0.128246
	96.5989	-0.0249942	-0.06726	-0.113928
	96.7318	-0.0258373	-0.0129686	-0.039275
	96.8641	-0.0034108	-0.0016572	-0.0137354
	96.9927	-0.041101	-0.0571169	-0.0454373
	97.1248	-0.0303319	-0.0888379	0.0285332
	97.2571	-0.0125655	-0.103676	0.0640333
	97.3916	-0.0297967	-0.129617	0.0412232
	97.525	-0.0145525	-0.116611	0.025395
	97.6568	-0.0112487	-0.0918806	0.0356895
	97.7897	-0.0135926	-0.0982905	0.00380651
	97.9225	-0.0010903	-0.0870778	0.105338
	98.0556	-0.0263725	-0.113049	0.0153715
	98.1888	-0.0173067	-0.13295	0.00764091
	98.3209	-0.0075339	-0.0800874	0.0350933
	98.4535	-0.0091982	-0.0833639	-0.0003622
	98.5849	-0.027874	-0.0983421	-0.0193409
	98.7186	-0.0282939	-0.0970908	-0.0158319
	98.8511	0.00585497	-0.107689	-0.0301239
	98.9854	0.0133802	-0.139086	-0.0583333
	99.1182	-0.000563	-0.126355	-0.0383952
	99.2509	-0.02118	-0.176083	-0.00611
	99.3839	-0.0318544	-0.219128	-0.0749403
	99.5161	-0.0311897	-0.214848	0.0209082
	99.647	-0.0291807	-0.221207	-0.0182028
	99.7805	-0.0344985	-0.20071	0.0457002

## Sheet: Fig2E
Fig. 2E	Binding ELISA OD
	WT
	Pr. conc (μg/ml)	EDE1_C8(Dimer)	SMZAb2(Dimer)	2A10G6(FLE)	E60(FLE)	Z004(DIII)	ZV67(DIII)
	10	2.8793	0.2671	3.6487	3.6542	3.7067	3.6651
	2	1.8893	0.2347	3.4812	3.6235	3.5743	3.6341
	0.4	0.2523	0.2145	3.5955	3.5735	3.6144	3.6438
	0.08	0.1871	0.1362	3.4984	3.4516	3.6401	3.4904
	0.016	0.2375	0.1416	2.4016	2.6172	2.7804	1.5059
	0.0032	0.3734	0.171	0.7203	0.9473	0.8715	0.6614
	0.00064	0.3806	0.1795	0.2987	0.436	0.3103	0.3075
	0	0.4411	0.3542	0.325	0.3559	0.4406	0.5766
	CC_FLE
	Pr. conc (μg/ml)	EDE1_C8(Dimer)	SMZAb2(Dimer)	2AG106(FLE)	E60(FLE)	Z004(DIII)	ZV67(DIII)
	10	3.7473	2.9216	1.8293	0.9254	3.6028	3.7252
	2	3.5006	2.5204	0.4499	0.2993	3.5916	3.7307
	0.4	3.1652	2.4494	0.4312	0.2315	3.8598	3.7998
	0.08	0.9851	0.6824	0.2084	0.2095	3.5833	3.6088
	0.016	0.4518	0.2767	0.1871	0.1907	1.8588	1.6406
	0.0032	0.3578	0.1976	0.2041	0.186	0.5553	0.6735
	0.00064		0.1611	0.228	0.1938	0.3186	0.4328
	0	0.3695	0.205	0.1894	0.2386	0.2361	0.3638
	CC_Core
	Pr. conc (μg/ml)	EDE1_C8(Dimer)	SMZAb2(Dimer)	2AG106(FLE)	E60(FLE)	Z004(DIII)	ZV67(DIII)
	10	3.8519	1.755	4	4	4	4
	2	3.9748	0.7138	3.8619	4	4	4
	0.4	3.789	0.1985	1.8019	2.6458	4	4
	0.08	3.3633	0.1215	0.4364	0.7794	3.952	3.948
	0.016	1.6251	0.0798	0.1407	0.226	2.6444	2.4807
	0.0032	0.6411	0.0708	0.0824	0.0968	0.7612	0.7847
	0.00064	0.4261	0.0737	0.0882	0.0688	0.2907	0.2481
	0	0.2335	0.1665	0.1504	0.0871	0.1484	0.1775

## Sheet: Fig3B
Fig. 3B	JEV WT			JEV CC_FLE			WNV WT			WNV CC_FLE
	ml	mAU		ml	mAU		ml	mAU		ml	mAU
	0	0.005008		0.001	0.011916		0.001	-0.03812		0	-0.09536
	0.001	0.005404		0.002	0.011624		0.002	-0.03709		0.001	-0.09513
	0.002	0.006155		0.003	0.012209		0.003	-0.03548		0.001	-0.0949
	0.003	0.006646		0.004	0.012795		0.004	-0.034		0.002	-0.09502
	0.004	0.006448		0.005	0.013381		0.004	-0.03291		0.003	-0.09529
	0.005	0.00658		0.006	0.012965		0.005	-0.03208		0.004	-0.0956
	0.005	0.00705		0.007	0.012204		0.006	-0.0317		0.004	-0.09598
	0.006	0.007732		0.008	0.011443		0.007	-0.03081		0.005	-0.09636
	0.007	0.008071		0.009	0.010937		0.008	-0.02944		0.006	-0.09623
	0.008	0.008685		0.01	0.010791		0.009	-0.02807		0.006	-0.09606
	0.009	0.008403		0.011	0.010644		0.01	-0.02671		0.007	-0.09583
	0.01	0.007931		0.012	0.010499		0.011	-0.02432		0.008	-0.09556
	0.01	0.007886		0.013	0.01038		0.012	-0.02162		0.008	-0.0953
	0.011	0.007668		0.014	0.010261		0.012	-0.02184		0.009	-0.09511
	0.012	0.007587		0.015	0.010141		0.013	-0.02265		0.01	-0.09491
	0.013	0.007722		0.016	0.01037		0.014	-0.02675		0.011	-0.09487
	0.014	0.006917		0.017	0.01071		0.015	-0.03319		0.011	-0.09487
	0.015	0.006705		0.018	0.01105		0.016	-0.05638		0.012	-0.09484
	0.015	0.006845		0.019	0.010812		0.017	-0.06594		0.013	-0.09476
	0.016	0.00657		0.02	0.009821		0.018	-0.0723		0.013	-0.09467
	0.017	0.005485		0.021	0.008829		0.019	-0.07814		0.014	-0.09504
	0.018	0.004136		0.022	0.007971		0.019	-0.08369		0.015	-0.09542
	0.019	0.001722		0.023	0.008238		0.02	-0.08926		0.015	-0.09547
	0.02	3.04e-05		0.024	0.008504		0.021	-0.09507		0.016	-0.09528
	0.02	-0.00123		0.025	0.00877		0.022	-0.10166		0.017	-0.0952
	0.021	-0.00235		0.026	0.008516		0.023	-0.10786		0.017	-0.09558
	0.022	-0.00386		0.027	0.008102		0.024	-0.11361		0.018	-0.09596
	0.023	-0.00553		0.028	0.007687		0.025	-0.11993		0.019	-0.09574
	0.024	-0.00736		0.029	0.007159		0.026	-0.12846		0.02	-0.09537
	0.025	-0.00973		0.03	0.00647		0.027	-0.13707		0.02	-0.09547
	0.025	-0.01184		0.031	0.005781		0.027	-0.14486		0.021	-0.09633
	0.026	-0.01362		0.032	0.00512		0.028	-0.15367		0.022	-0.09719
	0.027	-0.01605		0.033	0.004756		0.029	-0.16336		0.022	-0.09733
	0.028	-0.01876		0.034	0.004391		0.03	-0.17415		0.023	-0.09744
	0.029	-0.02173		0.035	0.004027		0.031	-0.18376		0.024	-0.09758
	0.029	-0.02498		0.036	0.003661		0.032	-0.19171		0.024	-0.09774
	0.03	-0.02789		0.037	0.003294		0.033	-0.20014		0.025	-0.09799
	0.031	-0.0309		0.038	0.002928		0.034	-0.20938		0.026	-0.09869
	0.032	-0.03364		0.039	0.00243		0.035	-0.21929		0.027	-0.09939
	0.033	-0.03624		0.04	0.001759		0.035	-0.22782		0.027	-0.0996
	0.034	-0.03983		0.041	0.001088		0.036	-0.23187		0.028	-0.09967
	0.034	-0.04247		0.042	0.000468		0.037	-0.23192		0.029	-0.09973
	0.035	-0.04457		0.043	0.000272		0.038	-0.23203		0.029	-0.09978
	0.036	-0.04589		0.044	7.58e-05		0.039	-0.23268		0.03	-0.09984
	0.037	-0.0464		0.045	-0.00012		0.04	-0.23478		0.031	-0.10015
	0.038	-0.0491		0.046	-0.00059		0.041	-0.23666		0.031	-0.10047
	0.039	-0.05324		0.047	-0.00114		0.042	-0.2387		0.032	-0.10066
	0.039	-0.0577		0.048	-0.00169		0.043	-0.2417		0.033	-0.10077
	0.04	-0.06205		0.049	-0.00209		0.043	-0.24462		0.033	-0.1009
	0.041	-0.06678		0.05	-0.00227		0.044	-0.24656		0.034	-0.10107
	0.042	-0.07113		0.051	-0.00244		0.045	-0.2477		0.035	-0.10124
	0.043	-0.07496		0.052	-0.0026		0.046	-0.24838		0.036	-0.10155
	0.044	-0.07924		0.053	-0.00233		0.047	-0.24926		0.036	-0.1019
	0.044	-0.0839		0.054	-0.00206		0.048	-0.24978		0.037	-0.10201
	0.045	-0.08782		0.055	-0.0018		0.049	-0.25001		0.038	-0.10181
	0.046	-0.09198		0.056	-0.0023		0.05	-0.24971		0.038	-0.10165
	0.047	-0.09624		0.057	-0.0031		0.051	-0.24865		0.039	-0.10248
	0.048	-0.10056		0.058	-0.0039		0.051	-0.24809		0.04	-0.10331
	0.049	-0.10459		0.059	-0.0044		0.052	-0.24841		0.04	-0.1039
	0.049	-0.10814		0.06	-0.00445		0.053	-0.25012		0.041	-0.10437
	0.05	-0.11118		0.061	-0.0045		0.054	-0.25419		0.042	-0.10488
	0.051	-0.11366		0.062	-0.00454		0.055	-0.25805		0.043	-0.10554
	0.052	-0.11604		0.063	-0.00435		0.056	-0.26151		0.043	-0.1062
	0.053	-0.11803		0.064	-0.00417		0.057	-0.26603		0.044	-0.10678
	0.054	-0.12037		0.065	-0.00398		0.058	-0.26969		0.045	-0.10733
	0.054	-0.12333		0.066	-0.00408		0.059	-0.27464		0.045	-0.10772
	0.055	-0.12549		0.067	-0.00426		0.059	-0.27696		0.046	-0.10784
	0.056	-0.12766		0.068	-0.00445		0.06	-0.27949		0.047	-0.10796
	0.057	-0.12988		0.069	-0.00429		0.061	-0.28068		0.047	-0.10845
	0.058	-0.13171		0.07	-0.00363		0.062	-0.28255		0.048	-0.10894
	0.059	-0.13331		0.071	-0.00297		0.063	-0.28545		0.049	-0.10959
	0.059	-0.13501		0.072	-0.0023		0.064	-0.28772		0.049	-0.11035
	0.06	-0.13533		0.073	-0.00154		0.065	-0.28962		0.05	-0.11112
	0.061	-0.13597		0.074	-0.00078		0.066	-0.29303		0.051	-0.11196
	0.062	-0.13625		0.075	-1.3e-05		0.066	-0.29415		0.052	-0.11281
	0.063	-0.13745		0.076	-9.37e-05		0.067	-0.29607		0.052	-0.1131
	0.064	-0.1385		0.077	-0.00044		0.068	-0.29838		0.053	-0.11325
	0.064	-0.13897		0.078	-0.00079		0.069	-0.30033		0.054	-0.11328
	0.065	-0.13993		0.079	-0.00117		0.07	-0.30282		0.054	-0.11312
	0.066	-0.14052		0.08	-0.0016		0.071	-0.30526		0.055	-0.11296
	0.067	-0.14072		0.081	-0.00203		0.072	-0.30864		0.056	-0.1135
	0.068	-0.14025		0.082	-0.00233		0.073	-0.31125		0.056	-0.11405
	0.069	-0.13944		0.083	-0.0015		0.074	-0.31371		0.057	-0.1144
	0.069	-0.1389		0.084	-0.00067		0.074	-0.3167		0.058	-0.11463
	0.07	-0.13792		0.085	0.000155		0.075	-0.31821		0.059	-0.11478
	0.071	-0.137		0.086	0.000558		0.076	-0.31961		0.059	-0.11465
	0.072	-0.13684		0.087	0.000842		0.077	-0.32197		0.06	-0.11451
	0.073	-0.13556		0.088	0.001125		0.078	-0.32248		0.061	-0.11479
	0.074	-0.13483		0.089	0.001341		0.079	-0.32244		0.061	-0.11515
	0.074	-0.13476		0.09	0.001477		0.08	-0.32305		0.062	-0.11537
	0.075	-0.13361		0.091	0.001613		0.081	-0.32405		0.063	-0.11545
	0.076	-0.13264		0.092	0.001703		0.082	-0.32459		0.063	-0.11558
	0.077	-0.13203		0.093	0.001464		0.082	-0.32327		0.064	-0.11604
	0.078	-0.13068		0.094	0.001224		0.083	-0.32246		0.065	-0.11638
	0.079	-0.12934		0.095	0.000985		0.084	-0.32223		0.065	-0.11843
	0.079	-0.12809		0.096	0.001494		0.085	-0.32186		0.066	-0.12029
	0.08	-0.12724		0.097	0.002194		0.086	-0.32193		0.067	-0.12111
	0.081	-0.12639		0.098	0.002894		0.087	-0.32073		0.068	-0.12146
	0.082	-0.12519		0.099	0.003399		0.088	-0.31907		0.068	-0.12225
	0.083	-0.12312		0.1	0.003686		0.089	-0.31861		0.069	-0.12322
	0.084	-0.12129		0.101	0.003973		0.09	-0.31917		0.07	-0.12363
	0.084	-0.1197		0.102	0.004226		0.09	-0.31872		0.07	-0.1241
	0.085	-0.11705		0.103	0.004083		0.091	-0.31868		0.071	-0.12474
	0.086	-0.11416		0.104	0.00394		0.092	-0.31791		0.072	-0.12575
	0.087	-0.11149		0.105	0.003797		0.093	-0.31747		0.072	-0.12743
	0.088	-0.10953		0.106	0.004109		0.094	-0.31701		0.073	-0.12879
	0.089	-0.10736		0.107	0.004574		0.095	-0.31637		0.074	-0.13045
	0.089	-0.10506		0.108	0.00504		0.096	-0.31643		0.075	-0.13243
	0.09	-0.10315		0.109	0.005135		0.097	-0.3157		0.075	-0.13407
	0.091	-0.10133		0.11	0.004727		0.098	-0.3142		0.076	-0.13624
	0.092	-0.09901		0.111	0.004319		0.098	-0.31359		0.077	-0.13926
	0.093	-0.09742		0.112	0.003918		0.099	-0.31291		0.077	-0.14206
	0.094	-0.09616		0.113	0.003572		0.1	-0.31154		0.078	-0.14447
	0.094	-0.09488		0.114	0.003227		0.101	-0.31095		0.079	-0.14668
	0.095	-0.09354		0.115	0.002881		0.102	-0.31149		0.079	-0.14985
	0.096	-0.09178		0.116	0.003302		0.103	-0.311		0.08	-0.15335
	0.097	-0.09045		0.117	0.003957		0.104	-0.3089		0.081	-0.15684
	0.098	-0.08919		0.118	0.004612		0.105	-0.30738		0.081	-0.16076
	0.099	-0.08781		0.119	0.005011		0.105	-0.30679		0.082	-0.16368
	0.099	-0.08676		0.12	0.005081		0.106	-0.30766		0.083	-0.16578
	0.1	-0.08498		0.121	0.005152		0.107	-0.30715		0.084	-0.16679
	0.101	-0.08311		0.122	0.005257		0.108	-0.30665		0.084	-0.16833
	0.102	-0.08165		0.123	0.005638		0.109	-0.30656		0.085	-0.17103
	0.103	-0.08076		0.124	0.00602		0.11	-0.3068		0.086	-0.17432
	0.104	-0.08015		0.125	0.006401		0.111	-0.30503		0.086	-0.17646
	0.104	-0.07841		0.126	0.006013		0.112	-0.3033		0.087	-0.17829
	0.105	-0.07676		0.127	0.00541		0.113	-0.30208		0.088	-0.1806
	0.106	-0.07432		0.128	0.004808		0.113	-0.30281		0.088	-0.18324
	0.107	-0.07215		0.129	0.004444		0.114	-0.3037		0.089	-0.18521
	0.108	-0.07107		0.13	0.004368		0.115	-0.30447		0.09	-0.18563
	0.109	-0.07026		0.131	0.004292		0.116	-0.30475		0.091	-0.18687
	0.109	-0.06977		0.132	0.004183		0.117	-0.30414		0.091	-0.18814
	0.11	-0.06931		0.133	0.003842		0.118	-0.30384		0.092	-0.18747
	0.111	-0.06802		0.134	0.003501		0.119	-0.30379		0.093	-0.18701
	0.112	-0.06737		0.135	0.00316		0.12	-0.30363		0.093	-0.1868
	0.113	-0.06659		0.136	0.002947		0.121	-0.30269		0.094	-0.18688
	0.114	-0.06559		0.137	0.002766		0.121	-0.29623		0.095	-0.18591
	0.114	-0.06525		0.138	0.002585		0.122	-0.28357		0.095	-0.18547
	0.115	-0.06445		0.139	0.002276		0.123	-0.28005		0.096	-0.18499
	0.116	-0.06307		0.14	0.001824		0.124	-0.28036		0.097	-0.18416
	0.117	-0.06229		0.141	0.001371		0.125	-0.27937		0.098	-0.18272
	0.118	-0.06173		0.142	0.001079		0.126	-0.27795		0.098	-0.18117
	0.119	-0.06061		0.143	0.001707		0.127	-0.27929		0.099	-0.18003
	0.119	-0.06038		0.144	0.002335		0.128	-0.27955		0.1	-0.17809
	0.12	-0.06046		0.145	0.002962		0.129	-0.28125		0.1	-0.17628
	0.121	-0.06011		0.146	0.00333		0.129	-0.28137		0.101	-0.17536
	0.122	-0.05932		0.147	0.003641		0.13	-0.28096		0.102	-0.17441
	0.123	-0.05824		0.148	0.003952		0.131	-0.28037		0.102	-0.17323
	0.124	-0.05844		0.149	0.003785		0.132	-0.28022		0.103	-0.17135
	0.124	-0.05823		0.15	0.003127		0.133	-0.27982		0.104	-0.16906
	0.125	-0.05783		0.151	0.002469		0.134	-0.28134		0.104	-0.16741
	0.126	-0.05755		0.152	0.001925		0.135	-0.28383		0.105	-0.16688
	0.127	-0.05801		0.153	0.001961		0.136	-0.28581		0.106	-0.16721
	0.128	-0.05792		0.154	0.001997		0.137	-0.28653		0.107	-0.16647
	0.129	-0.05811		0.155	0.002033		0.137	-0.28613		0.107	-0.16522
	0.129	-0.05771		0.156	0.001817		0.138	-0.28566		0.108	-0.1644
	0.13	-0.05766		0.157	0.001532		0.139	-0.28656		0.109	-0.16448
	0.131	-0.05734		0.158	0.001247		0.14	-0.28736		0.109	-0.16349
	0.132	-0.05696		0.159	0.001452		0.141	-0.28791		0.11	-0.16274
	0.133	-0.05707		0.16	0.002271		0.142	-0.28748		0.111	-0.16276
	0.134	-0.05739		0.161	0.003091		0.143	-0.28745		0.111	-0.1627
	0.134	-0.05686		0.162	0.003766		0.144	-0.28767		0.112	-0.16274
	0.135	-0.05692		0.163	0.003338		0.145	-0.29091		0.113	-0.16326
	0.136	-0.0571		0.164	0.002909		0.145	-0.30152		0.114	-0.16389
	0.137	-0.05703		0.165	0.00248		0.146	-0.31163		0.114	-0.16438
	0.138	-0.05745		0.166	0.0025		0.147	-0.31445		0.115	-0.16547
	0.138	-0.05767		0.167	0.002646		0.148	-0.31507		0.116	-0.16684
	0.139	-0.05753		0.168	0.002792		0.149	-0.31621		0.116	-0.16726
	0.14	-0.05672		0.169	0.002869		0.15	-0.31685		0.117	-0.16779
	0.141	-0.05693		0.17	0.002863		0.151	-0.31719		0.118	-0.1675
	0.142	-0.05753		0.171	0.002858		0.152	-0.3168		0.118	-0.16795
	0.143	-0.05766		0.172	0.002934		0.152	-0.31847		0.119	-0.1692
	0.143	-0.05791		0.173	0.003554		0.153	-0.32033		0.12	-0.16915
	0.144	-0.05826		0.174	0.004174		0.154	-0.32135		0.12	-0.16976
	0.145	-0.05841		0.175	0.004794		0.155	-0.32204		0.121	-0.17016
	0.146	-0.0588		0.176	0.005361		0.156	-0.324		0.122	-0.17169
	0.147	-0.05888		0.177	0.005914		0.157	-0.32457		0.123	-0.17281
	0.148	-0.06001		0.178	0.006468		0.158	-0.32533		0.123	-0.1731
	0.148	-0.06105		0.179	0.006494		0.159	-0.32557		0.124	-0.17194
	0.149	-0.06039		0.18	0.005931		0.16	-0.32644		0.125	-0.17153
	0.15	-0.06082		0.181	0.005369		0.16	-0.32716		0.125	-0.1716
	0.151	-0.06098		0.182	0.004932		0.161	-0.32687		0.126	-0.1714
	0.152	-0.06092		0.183	0.005207		0.162	-0.32775		0.127	-0.17111
	0.153	-0.06139		0.184	0.005482		0.163	-0.32933		0.127	-0.17112
	0.153	-0.0607		0.185	0.005757		0.164	-0.33086		0.128	-0.17188
	0.154	-0.06043		0.186	0.005114		0.165	-0.33187		0.129	-0.17238
	0.155	-0.05971		0.187	0.004269		0.166	-0.33281		0.13	-0.17291
	0.156	-0.05902		0.188	0.003423		0.167	-0.33292		0.13	-0.17374
	0.157	-0.05863		0.189	0.003071		0.168	-0.33364		0.131	-0.17479
	0.158	-0.0583		0.19	0.003222		0.168	-0.33429		0.132	-0.17455
	0.158	-0.05792		0.191	0.003374		0.169	-0.33471		0.132	-0.17469
	0.159	-0.05772		0.192	0.003541		0.17	-0.33644		0.133	-0.1754
	0.16	-0.05764		0.193	0.003788		0.171	-0.3368		0.134	-0.17405
	0.161	-0.05744		0.194	0.004035		0.172	-0.33738		0.134	-0.17346
	0.162	-0.05737		0.195	0.004283		0.173	-0.33836		0.135	-0.17319
	0.163	-0.05762		0.196	0.004407		0.174	-0.33844		0.136	-0.17269
	0.163	-0.0576		0.197	0.004509		0.175	-0.33841		0.136	-0.17194
	0.164	-0.05744		0.198	0.004611		0.176	-0.33926		0.137	-0.17185
	0.165	-0.05696		0.199	0.004354		0.176	-0.33988		0.138	-0.17246
	0.166	-0.05687		0.2	0.003753		0.177	-0.34031		0.139	-0.1735
	0.167	-0.05712		0.201	0.003151		0.178	-0.34069		0.139	-0.1745
	0.168	-0.05689		0.202	0.002609		0.179	-0.34199		0.14	-0.17468
	0.168	-0.05619		0.203	0.002334		0.18	-0.3434		0.141	-0.17409
	0.169	-0.05553		0.204	0.002058		0.181	-0.34468		0.141	-0.17357
	0.17	-0.055		0.205	0.001783		0.182	-0.3456		0.142	-0.17396
	0.171	-0.05491		0.206	0.001681		0.183	-0.34693		0.143	-0.17478
	0.172	-0.05503		0.207	0.001608		0.184	-0.34777		0.143	-0.17339
	0.173	-0.05538		0.208	0.001535		0.184	-0.34889		0.144	-0.17399
	0.173	-0.05562		0.209	0.001191		0.185	-0.35029		0.145	-0.17416
	0.174	-0.0551		0.21	0.00057		0.186	-0.35132		0.146	-0.17467
	0.175	-0.05517		0.211	-5.11e-05		0.187	-0.35284		0.146	-0.1749
	0.176	-0.05546		0.212	-0.00063		0.188	-0.3545		0.147	-0.17488
	0.177	-0.05555		0.213	-0.00093		0.189	-0.35564		0.148	-0.17529
	0.178	-0.05571		0.214	-0.00124		0.19	-0.35683		0.148	-0.17545
	0.178	-0.05556		0.215	-0.00154		0.191	-0.35776		0.149	-0.1748
	0.179	-0.05562		0.216	-0.00103		0.191	-0.35922		0.15	-0.1739
	0.18	-0.0553		0.217	-0.00032		0.192	-0.35967		0.15	-0.17321
	0.181	-0.05448		0.218	0.000392		0.193	-0.36147		0.151	-0.17285
	0.182	-0.05492		0.219	0.001046		0.194	-0.3632		0.152	-0.17222
	0.183	-0.05439		0.22	0.001641		0.195	-0.36322		0.152	-0.17232
	0.183	-0.05413		0.221	0.002236		0.196	-0.36516		0.153	-0.17315
	0.184	-0.05396		0.222	0.002714		0.197	-0.36677		0.154	-0.17434
	0.185	-0.05425		0.223	0.002547		0.198	-0.3676		0.155	-0.17578
	0.186	-0.0541		0.224	0.002381		0.199	-0.36816		0.155	-0.17773
	0.187	-0.05365		0.225	0.002214		0.199	-0.36876		0.156	-0.1785
	0.188	-0.05412		0.226	0.002655		0.2	-0.36916		0.157	-0.17744
	0.188	-0.05458		0.227	0.003225		0.201	-0.36981		0.157	-0.17726
	0.189	-0.05504		0.228	0.003794		0.202	-0.37026		0.158	-0.17699
	0.19	-0.05468		0.229	0.003903		0.203	-0.37036		0.159	-0.1759
	0.191	-0.05555		0.23	0.003555		0.204	-0.37072		0.159	-0.17673
	0.192	-0.05475		0.231	0.003207		0.205	-0.37119		0.16	-0.17776
	0.193	-0.05423		0.232	0.002901		0.206	-0.37152		0.161	-0.17793
	0.193	-0.05443		0.233	0.0028		0.207	-0.37178		0.162	-0.17862
	0.194	-0.05382		0.234	0.002698		0.207	-0.37188		0.162	-0.18006
	0.195	-0.05516		0.235	0.002597		0.208	-0.37149		0.163	-0.1805
	0.196	-0.05558		0.236	0.002801		0.209	-0.37088		0.164	-0.18092
	0.197	-0.05657		0.237	0.003062		0.21	-0.37068		0.164	-0.18049
	0.198	-0.05767		0.238	0.003324		0.211	-0.3695		0.165	-0.18004
	0.198	-0.058		0.239	0.003609		0.212	-0.36805		0.166	-0.18062
	0.199	-0.05908		0.24	0.003917		0.213	-0.36569		0.166	-0.18077
	0.2	-0.05934		0.241	0.004224		0.214	-0.36435		0.167	-0.17972
	0.201	-0.05961		0.242	0.004405		0.215	-0.36289		0.168	-0.18106
	0.202	-0.0593		0.243	0.004031		0.215	-0.36144		0.168	-0.18176
	0.203	-0.05918		0.244	0.003658		0.216	-0.36006		0.169	-0.18216
	0.203	-0.05976		0.245	0.003284		0.217	-0.35725		0.17	-0.18283
	0.204	-0.05936		0.246	0.003644		0.218	-0.35556		0.171	-0.18413
	0.205	-0.05897		0.247	0.004118		0.219	-0.35363		0.171	-0.18357
	0.206	-0.05968		0.248	0.004593		0.22	-0.35083		0.172	-0.18341
	0.207	-0.06057		0.249	0.005234		0.221	-0.34806		0.173	-0.18292
	0.208	-0.0608		0.25	0.006019		0.222	-0.34529		0.173	-0.1824
	0.208	-0.06026		0.251	0.006803		0.223	-0.34203		0.174	-0.18308
	0.209	-0.05976		0.252	0.007583		0.223	-0.33884		0.175	-0.18439
	0.21	-0.05951		0.253	0.008348		0.224	-0.33561		0.175	-0.1855
	0.211	-0.05993		0.254	0.009112		0.225	-0.33103		0.176	-0.18707
	0.212	-0.06046		0.255	0.009876		0.226	-0.32587		0.177	-0.18668
	0.213	-0.06082		0.256	0.009528		0.227	-0.31979		0.178	-0.18749
	0.213	-0.06056		0.257	0.009031		0.228	-0.31398		0.178	-0.18831
	0.214	-0.06063		0.258	0.008535		0.229	-0.3067		0.179	-0.18804
	0.215	-0.06032		0.259	0.007898		0.23	-0.29973		0.18	-0.18817
	0.216	-0.06009		0.26	0.007149		0.23	-0.2912		0.18	-0.18949
	0.217	-0.06001		0.261	0.0064		0.231	-0.28207		0.181	-0.19034
	0.218	-0.06036		0.262	0.005915		0.232	-0.27368		0.182	-0.19155
	0.218	-0.06028		0.263	0.006434		0.233	-0.26456		0.182	-0.19163
	0.219	-0.06022		0.264	0.006952		0.234	-0.25596		0.183	-0.19109
	0.22	-0.06075		0.265	0.007471		0.235	-0.24759		0.184	-0.19139
	0.221	-0.06065		0.266	0.007072		0.236	-0.23878		0.184	-0.19278
	0.222	-0.06071		0.267	0.006486		0.237	-0.22751		0.185	-0.1933
	0.223	-0.06116		0.268	0.005899		0.238	-0.21536		0.186	-0.19447
	0.223	-0.06174		0.269	0.005675		0.238	-0.20287		0.187	-0.19576
	0.224	-0.06173		0.27	0.005806		0.239	-0.18999		0.187	-0.19584
	0.225	-0.06195		0.271	0.005937		0.24	-0.17761		0.188	-0.19594
	0.226	-0.06188		0.272	0.006066		0.241	-0.16498		0.189	-0.19755
	0.227	-0.0612		0.273	0.00618		0.242	-0.15119		0.189	-0.19854
	0.228	-0.06135		0.274	0.006294		0.243	-0.13657		0.19	-0.19926
	0.228	-0.06137		0.275	0.006409		0.244	-0.12107		0.191	-0.19973
	0.229	-0.0602		0.276	0.005938		0.245	-0.10496		0.191	-0.20195
	0.23	-0.05944		0.277	0.005363		0.246	-0.08996		0.192	-0.20272
	0.231	-0.05908		0.278	0.004787		0.246	-0.07519		0.193	-0.20254
	0.232	-0.05888		0.279	0.004438		0.247	-0.05823		0.194	-0.20306
	0.233	-0.05761		0.28	0.004303		0.248	-0.04092		0.194	-0.20352
	0.233	-0.05719		0.281	0.004168		0.249	-0.02392		0.195	-0.20289
	0.234	-0.05657		0.282	0.00419		0.25	-0.00754		0.196	-0.20298
	0.235	-0.05587		0.283	0.004876		0.251	0.008886		0.196	-0.20443
	0.236	-0.05517		0.284	0.005563		0.252	0.025219		0.197	-0.20503
	0.237	-0.05362		0.285	0.006249		0.253	0.041134		0.198	-0.20431
	0.238	-0.05228		0.286	0.006175		0.254	0.057772		0.198	-0.20308
	0.238	-0.05073		0.287	0.005983		0.254	0.074063		0.199	-0.20319
	0.239	-0.05066		0.288	0.00579		0.255	0.090747		0.2	-0.20395
	0.24	-0.04985		0.289	0.005638		0.256	0.107956		0.2	-0.20515
	0.241	-0.04936		0.29	0.005521		0.257	0.124724		0.201	-0.20551
	0.242	-0.04851		0.291	0.005404		0.258	0.142356		0.202	-0.20571
	0.242	-0.04799		0.292	0.005257		0.259	0.159938		0.203	-0.20525
	0.243	-0.0486		0.293	0.004998		0.26	0.173731		0.203	-0.20417
	0.244	-0.04848		0.294	0.00474		0.261	0.187255		0.204	-0.20343
	0.245	-0.04684		0.295	0.004481		0.262	0.200132		0.205	-0.20363
	0.246	-0.04654		0.296	0.004417		0.262	0.213237		0.205	-0.204
	0.247	-0.04616		0.297	0.00438		0.263	0.224715		0.206	-0.20413
	0.247	-0.04473		0.298	0.004343		0.264	0.235401		0.207	-0.20452
	0.248	-0.0437		0.299	0.004729		0.265	0.244986		0.207	-0.20438
	0.249	-0.04305		0.3	0.005455		0.266	0.254001		0.208	-0.20442
	0.25	-0.04321		0.301	0.006182		0.267	0.262997		0.209	-0.20499
	0.251	-0.043		0.302	0.006566		0.268	0.273232		0.21	-0.20427
	0.252	-0.0428		0.303	0.005823		0.269	0.28352		0.21	-0.20436
	0.252	-0.04213		0.304	0.00508		0.27	0.292621		0.211	-0.20538
	0.253	-0.04197		0.305	0.004337		0.27	0.300223		0.212	-0.20611
	0.254	-0.04043		0.306	0.004401		0.271	0.308058		0.212	-0.20584
	0.255	-0.03988		0.307	0.004554		0.272	0.315713		0.213	-0.2053
	0.256	-0.03934		0.308	0.004706		0.273	0.322536		0.214	-0.20626
	0.257	-0.03916		0.309	0.004826		0.274	0.330431		0.214	-0.20605
	0.257	-0.03934		0.31	0.004922		0.275	0.337235		0.215	-0.20446
	0.258	-0.03863		0.311	0.005018		0.276	0.343287		0.216	-0.20491
	0.259	-0.03733		0.312	0.005088		0.277	0.350044		0.217	-0.20566
	0.26	-0.03638		0.313	0.00508		0.277	0.356505		0.217	-0.20813
	0.261	-0.03636		0.314	0.005072		0.278	0.364374		0.218	-0.20788
	0.262	-0.03542		0.315	0.005064		0.279	0.371725		0.219	-0.20953
	0.262	-0.03537		0.316	0.005495		0.28	0.376249		0.219	-0.20943
	0.263	-0.03431		0.317	0.005967		0.281	0.382175		0.22	-0.20951
	0.264	-0.03356		0.318	0.006439		0.282	0.389494		0.221	-0.21055
	0.265	-0.03263		0.319	0.006706		0.283	0.395563		0.221	-0.21162
	0.266	-0.03133		0.32	0.00679		0.284	0.402119		0.222	-0.21214
	0.267	-0.03038		0.321	0.006873		0.285	0.408505		0.223	-0.21263
	0.267	-0.03039		0.322	0.006886		0.285	0.415554		0.223	-0.21296
	0.268	-0.02983		0.323	0.006613		0.286	0.421123		0.224	-0.21374
	0.269	-0.02858		0.324	0.00634		0.287	0.428618		0.225	-0.21424
	0.27	-0.02781		0.325	0.006067		0.288	0.435381		0.226	-0.21372
	0.271	-0.02806		0.326	0.006228		0.289	0.441149		0.226	-0.21385
	0.272	-0.0272		0.327	0.006452		0.29	0.444922		0.227	-0.21426
	0.272	-0.02685		0.328	0.006675		0.291	0.449014		0.228	-0.21428
	0.273	-0.02644		0.329	0.00651		0.292	0.453648		0.228	-0.21508
	0.274	-0.02694		0.33	0.006018		0.293	0.459184		0.229	-0.21606
	0.275	-0.02665		0.331	0.005527		0.293	0.463242		0.23	-0.2156
	0.276	-0.02682		0.332	0.005037		0.294	0.468177		0.23	-0.21521
	0.277	-0.02738		0.333	0.004556		0.295	0.473127		0.231	-0.21682
	0.277	-0.02724		0.334	0.004076		0.296	0.47831		0.232	-0.21791
	0.278	-0.02734		0.335	0.003595		0.297	0.48385		0.233	-0.21917
	0.279	-0.02807		0.336	0.003654		0.298	0.489867		0.233	-0.21972
	0.28	-0.02861		0.337	0.00378		0.299	0.494396		0.234	-0.21972
	0.281	-0.02769		0.338	0.003907		0.3	0.497682		0.235	-0.21985
	0.282	-0.02745		0.339	0.003655		0.301	0.5		0.235	-0.21904
	0.282	-0.02619		0.34	0.003106		0.301	0.503576		0.236	-0.21885
	0.283	-0.02587		0.341	0.002556		0.302	0.506745		0.237	-0.21879
	0.284	-0.02574		0.342	0.002124		0.303	0.50871		0.237	-0.21863
	0.285	-0.02557		0.343	0.002082		0.304	0.510725		0.238	-0.21887
	0.286	-0.0253		0.344	0.00204		0.305	0.513698		0.239	-0.21891
	0.287	-0.02526		0.345	0.001998		0.306	0.516911		0.239	-0.21915
	0.287	-0.02557		0.346	0.002126		0.307	0.519291		0.24	-0.22079
	0.288	-0.02597		0.347	0.002272		0.308	0.521125		0.241	-0.22228
	0.289	-0.0265		0.348	0.002418		0.309	0.523909		0.242	-0.22289
	0.29	-0.02636		0.349	0.002141		0.309	0.526241		0.242	-0.22306
	0.291	-0.027		0.35	0.001554		0.31	0.527991		0.243	-0.22245
	0.292	-0.02629		0.351	0.000967		0.311	0.529678		0.244	-0.22313
	0.292	-0.0259		0.352	0.000565		0.312	0.531453		0.244	-0.22419
	0.293	-0.02641		0.353	0.00071		0.313	0.533299		0.245	-0.22454
	0.294	-0.0266		0.354	0.000855		0.314	0.536495		0.246	-0.22444
	0.295	-0.02661		0.355	0.001		0.315	0.536767		0.246	-0.22429
	0.296	-0.02766		0.356	0.000875		0.316	0.536656		0.247	-0.22292
	0.297	-0.02787		0.357	0.000728		0.316	0.538486		0.248	-0.22191
	0.297	-0.02743		0.358	0.000581		0.317	0.539684		0.249	-0.22161
	0.298	-0.02658		0.359	0.000688		0.318	0.540627		0.249	-0.22178
	0.299	-0.02605		0.36	-0.00435		0.319	0.541898		0.25	-0.22206
	0.3	-0.02621		0.361	-0.00736		0.32	0.543558		0.251	-0.2221
	0.301	-0.02704		0.362	-0.00963		0.321	0.544442		0.251	-0.22273
	0.302	-0.02746		0.363	-0.01152		0.322	0.545132		0.252	-0.22344
	0.302	-0.0269		0.364	-0.01295		0.323	0.546591		0.253	-0.22352
	0.303	-0.02652		0.365	-0.01468		0.324	0.547779		0.253	-0.22399
	0.304	-0.02602		0.366	-0.01728		0.324	0.547616		0.254	-0.2249
	0.305	-0.02664		0.367	-0.0189		0.325	0.547589		0.255	-0.22544
	0.306	-0.02732		0.368	-0.01979		0.326	0.549625		0.255	-0.22552
	0.307	-0.02788		0.369	-0.02075		0.327	0.552321		0.256	-0.2248
	0.307	-0.02849		0.37	-0.0221		0.328	0.554266		0.257	-0.22596
	0.308	-0.02879		0.371	-0.02417		0.329	0.553946		0.258	-0.22547
	0.309	-0.0289		0.372	-0.02694		0.33	0.555945		0.258	-0.2243
	0.31	-0.02979		0.373	-0.02948		0.331	0.557956		0.259	-0.22311
	0.311	-0.03051		0.374	-0.03077		0.332	0.557315		0.26	-0.22196
	0.312	-0.03032		0.375	-0.0311		0.332	0.558102		0.26	-0.22103
	0.312	-0.02968		0.376	-0.03203		0.333	0.559019		0.261	-0.2204
	0.313	-0.03006		0.377	-0.03248		0.334	0.559213		0.262	-0.21893
	0.314	-0.03093		0.378	-0.03253		0.335	0.558831		0.262	-0.21783
	0.315	-0.03115		0.379	-0.03133		0.336	0.559213		0.263	-0.21544
	0.316	-0.03011		0.38	-0.02864		0.337	0.559557		0.264	-0.21335
	0.317	-0.02945		0.381	-0.02623		0.338	0.561839		0.265	-0.21206
	0.317	-0.0288		0.382	-0.02516		0.339	0.564084		0.265	-0.21075
	0.318	-0.02776		0.383	-0.02455		0.34	0.565505		0.266	-0.20983
	0.319	-0.02833		0.384	-0.02223		0.34	0.567486		0.267	-0.20924
	0.32	-0.02853		0.385	-0.01986		0.341	0.569897		0.267	-0.20803
	0.321	-0.02793		0.386	-0.01399		0.342	0.571185		0.268	-0.20677
	0.322	-0.02791		0.387	-0.0116		0.343	0.571297		0.269	-0.20392
	0.322	-0.02773		0.388	-0.00869		0.344	0.571643		0.269	-0.20053
	0.323	-0.02819		0.389	-0.00661		0.345	0.571782		0.27	-0.19774
	0.324	-0.02845		0.39	-0.00519		0.346	0.570712		0.271	-0.19502
	0.325	-0.02879		0.391	-0.00459		0.347	0.57029		0.271	-0.19283
	0.326	-0.02859		0.392	-0.00546		0.348	0.570928		0.272	-0.1894
	0.327	-0.02846		0.393	-0.00672		0.348	0.571571		0.273	-0.18547
	0.327	-0.02884		0.394	-0.00638		0.349	0.572677		0.274	-0.18094
	0.328	-0.02961		0.395	-0.00535		0.35	0.571266		0.274	-0.17774
	0.329	-0.02934		0.396	0.002118		0.351	0.5697		0.275	-0.1748
	0.33	-0.02885		0.397	0.004402		0.352	0.569533		0.276	-0.17158
	0.331	-0.0291		0.398	0.002124		0.353	0.569476		0.276	-0.1694
	0.332	-0.02893		0.399	-0.00094		0.354	0.56805		0.277	-0.16552
	0.332	-0.02854		0.4	-0.00463		0.355	0.566953		0.278	-0.16054
	0.333	-0.02894		0.401	-0.00641		0.356	0.568035		0.278	-0.15633
	0.334	-0.02882		0.402	-0.00501		0.356	0.568238		0.279	-0.15325
	0.335	-0.02889		0.403	-0.0063		0.357	0.567396		0.28	-0.15005
	0.336	-0.02855		0.404	-0.00808		0.358	0.567285		0.281	-0.14581
	0.337	-0.02815		0.405	-0.00863		0.359	0.56697		0.281	-0.14222
	0.337	-0.02774		0.406	-0.00989		0.36	0.566709		0.282	-0.13807
	0.338	-0.02717		0.407	-0.01119		0.361	0.564299		0.283	-0.13296
	0.339	-0.02765		0.408	-0.01578		0.362	0.561675		0.283	-0.12619
	0.34	-0.02735		0.409	-0.02152		0.363	0.559499		0.284	-0.11839
	0.341	-0.02581		0.41	-0.02396		0.363	0.557716		0.285	-0.11265
	0.342	-0.02444		0.411	-0.02397		0.364	0.554853		0.285	-0.10482
	0.342	-0.02234		0.412	-0.02199		0.365	0.552109		0.286	-0.09544
	0.343	-0.02129		0.413	-0.02038		0.366	0.548466		0.287	-0.08556
	0.344	-0.02145		0.414	-0.02034		0.367	0.545291		0.287	-0.07403
	0.345	-0.02204		0.415	-0.01919		0.368	0.543581		0.288	-0.06194
	0.346	-0.02256		0.416	-0.02157		0.369	0.542376		0.289	-0.04813
	0.347	-0.02268		0.417	-0.01994		0.37	0.540291		0.29	-0.03503
	0.347	-0.02252		0.418	-0.01802		0.371	0.537713		0.29	-0.02175
	0.348	-0.02229		0.419	-0.01584		0.371	0.534278		0.291	-0.0072
	0.349	-0.02231		0.42	-0.01688		0.372	0.52979		0.292	0.007864
	0.35	-0.02239		0.421	-0.01729		0.373	0.526525		0.292	0.025224
	0.351	-0.02285		0.422	-0.0162		0.374	0.522434		0.293	0.042068
	0.351	-0.02186		0.423	-0.0169		0.375	0.518938		0.294	0.059104
	0.352	-0.02146		0.424	-0.01786		0.376	0.516795		0.294	0.075817
	0.353	-0.02201		0.425	-0.01914		0.377	0.513946		0.295	0.093474
	0.354	-0.02279		0.426	-0.01988		0.378	0.508632		0.296	0.111692
	0.355	-0.02354		0.427	-0.02085		0.379	0.503602		0.297	0.131174
	0.356	-0.0228		0.428	-0.022		0.379	0.499586		0.297	0.151407
	0.356	-0.02245		0.429	-0.02022		0.38	0.49712		0.298	0.17104
	0.357	-0.02273		0.43	-0.01982		0.381	0.495085		0.299	0.191867
	0.358	-0.02412		0.431	-0.01922		0.382	0.49267		0.299	0.213685
	0.359	-0.02505		0.432	-0.01993		0.383	0.489404		0.3	0.233822
	0.36	-0.02503		0.433	-0.02157		0.384	0.486027		0.301	0.253237
	0.361	-0.02514		0.434	-0.02251		0.385	0.481555		0.301	0.272708
	0.361	-0.02573		0.435	-0.02226		0.386	0.476243		0.302	0.293941
	0.362	-0.02667		0.436	-0.02112		0.387	0.472009		0.303	0.314377
	0.363	-0.02631		0.437	-0.01988		0.387	0.469591		0.303	0.332424
	0.364	-0.02667		0.438	-0.01897		0.388	0.467633		0.304	0.351619
	0.365	-0.02691		0.439	-0.01898		0.389	0.465566		0.305	0.370157
	0.366	-0.02736		0.44	-0.01992		0.39	0.462842		0.306	0.386838
	0.366	-0.02837		0.441	-0.01823		0.391	0.459541		0.306	0.402737
	0.367	-0.02835		0.442	-0.01813		0.392	0.45726		0.307	0.419341
	0.368	-0.02853		0.443	-0.01999		0.393	0.45637		0.308	0.435332
	0.369	-0.02904		0.444	-0.01955		0.394	0.456285		0.308	0.449829
	0.37	-0.02942		0.445	-0.02045		0.395	0.45591		0.309	0.462801
	0.371	-0.0294		0.446	-0.0206		0.395	0.455495		0.31	0.475138
	0.371	-0.0291		0.447	-0.02001		0.396	0.454281		0.31	0.486464
	0.372	-0.02919		0.448	-0.01952		0.397	0.452444		0.311	0.498063
	0.373	-0.02963		0.449	-0.02048		0.398	0.450114		0.312	0.512722
	0.374	-0.03017		0.45	-0.02212		0.399	0.448446		0.313	0.525368
	0.375	-0.03073		0.451	-0.02123		0.4	0.446307		0.313	0.536105
	0.376	-0.03137		0.452	-0.01761		0.401	0.445275		0.314	0.545849
	0.376	-0.03154		0.453	-0.01522		0.402	0.444183		0.315	0.555675
	0.377	-0.03186		0.454	-0.01607		0.402	0.441459		0.315	0.565086
	0.378	-0.0325		0.455	-0.01454		0.403	0.438356		0.316	0.573936
	0.379	-0.0325		0.456	-0.01433		0.404	0.43719		0.317	0.583017
	0.38	-0.03268		0.457	0.010902		0.405	0.436587		0.317	0.591956
	0.381	-0.03295		0.458	0.045733		0.406	0.434429		0.318	0.601574
	0.381	-0.03381		0.459	0.058672		0.407	0.432104		0.319	0.61007
	0.382	-0.03548		0.46	0.058673		0.408	0.431088		0.319	0.618227
	0.383	-0.03684		0.461	0.058412		0.409	0.430171		0.32	0.626772
	0.384	-0.03958		0.462	0.05878		0.41	0.428411		0.321	0.633002
	0.385	-0.04129		0.463	0.061293		0.41	0.426118		0.322	0.64083
	0.386	-0.04169		0.464	0.061231		0.411	0.424379		0.322	0.647066
	0.386	-0.04217		0.465	0.057163		0.412	0.421892		0.323	0.651111
	0.387	-0.0428		0.466	0.053518		0.413	0.420942		0.324	0.657482
	0.388	-0.04333		0.467	0.054523		0.414	0.419698		0.324	0.664545
	0.389	-0.04377		0.468	0.054986		0.415	0.417083		0.325	0.669847
	0.39	-0.04413		0.469	0.055025		0.416	0.414163		0.326	0.674021
	0.391	-0.04425		0.47	0.054556		0.417	0.411004		0.326	0.678277
	0.391	-0.04442		0.471	0.009761		0.418	0.40827		0.327	0.683933
	0.392	-0.04427		0.472	-0.01911		0.418	0.405307		0.328	0.690044
	0.393	-0.04516		0.473	-0.01961		0.419	0.403054		0.329	0.694088
	0.394	-0.04572		0.474	-0.01944		0.42	0.400013		0.329	0.698336
	0.395	-0.04617		0.475	-0.0203		0.421	0.397169		0.33	0.703192
	0.396	-0.04654		0.476	-0.02205		0.422	0.394912		0.331	0.705548
	0.396	-0.04657		0.477	-0.02267		0.423	0.39383		0.331	0.706945
	0.397	-0.04709		0.478	-0.02262		0.424	0.392511		0.332	0.711119
	0.398	-0.04739		0.479	-0.02316		0.425	0.389846		0.333	0.715823
	0.399	-0.0482		0.48	-0.02282		0.426	0.38689		0.333	0.720297
	0.4	-0.04814		0.481	-0.02304		0.426	0.383635		0.334	0.725328
	0.401	-0.04821		0.482	-0.02287		0.427	0.379756		0.335	0.729941
	0.401	-0.04958		0.483	-0.02206		0.428	0.375541		0.335	0.732099
	0.402	-0.0504		0.484	-0.02286		0.429	0.372287		0.336	0.733023
	0.403	-0.05072		0.485	-0.0227		0.43	0.371084		0.337	0.734162
	0.404	-0.05094		0.486	-0.02087		0.431	0.369514		0.338	0.735984
	0.405	-0.05173		0.487	-0.02019		0.432	0.367511		0.338	0.737729
	0.406	-0.05218		0.488	-0.02014		0.433	0.366388		0.339	0.739983
	0.406	-0.05239		0.489	-0.02078		0.434	0.365318		0.34	0.742795
	0.407	-0.05327		0.49	-0.02034		0.434	0.363097		0.34	0.745177
	0.408	-0.05384		0.491	-0.01987		0.435	0.359939		0.341	0.747388
	0.409	-0.05434		0.492	-0.01948		0.436	0.356936		0.342	0.747849
	0.41	-0.05468		0.493	-0.01963		0.437	0.354199		0.342	0.746774
	0.411	-0.05448		0.494	-0.021		0.438	0.351745		0.343	0.748159
	0.411	-0.05449		0.495	-0.02152		0.439	0.349401		0.344	0.74917
	0.412	-0.05529		0.496	-0.02136		0.44	0.347278		0.345	0.752118
	0.413	-0.05662		0.497	-0.02074		0.441	0.3448		0.345	0.754503
	0.414	-0.05759		0.498	-0.02214		0.441	0.342478		0.346	0.755186
	0.415	-0.05814		0.499	-0.02186		0.442	0.341046		0.347	0.755892
	0.416	-0.05845		0.5	-0.02193		0.443	0.33933		0.347	0.758677
	0.416	-0.05817		0.501	-0.02148		0.444	0.337168		0.348	0.760215
	0.417	-0.05842		0.502	-0.02329		0.445	0.334457		0.349	0.762728
	0.418	-0.05874		0.503	-0.02235		0.446	0.331486		0.349	0.766015
	0.419	-0.05936		0.504	-0.02189		0.447	0.327079		0.35	0.768233
	0.42	-0.0589		0.505	-0.02118		0.448	0.323992		0.351	0.770247
	0.421	-0.05906		0.506	-0.02125		0.449	0.321616		0.352	0.771115
	0.421	-0.05965		0.507	-0.01878		0.449	0.319061		0.352	0.770428
	0.422	-0.05988		0.508	-0.018		0.45	0.318414		0.353	0.770615
	0.423	-0.06042		0.509	-0.02048		0.451	0.315148		0.354	0.771126
	0.424	-0.06082		0.51	-0.0206		0.452	0.312889		0.354	0.7735
	0.425	-0.06153		0.511	-0.01989		0.453	0.310485		0.355	0.775674
	0.426	-0.06156		0.512	-0.02065		0.454	0.307786		0.356	0.777959
	0.426	-0.06145		0.513	-0.02052		0.455	0.304636		0.356	0.778065
	0.427	-0.06129		0.514	-0.02069		0.456	0.300141		0.357	0.779507
	0.428	-0.06096		0.515	-0.02045		0.457	0.294523		0.358	0.780456
	0.429	-0.06077		0.516	-0.02067		0.457	0.289148		0.358	0.78051
	0.43	-0.06062		0.517	-0.02193		0.458	0.284558		0.359	0.7821
	0.431	-0.06038		0.518	-0.02126		0.459	0.281385		0.36	0.785209
	0.431	-0.06035		0.519	-0.02269		0.46	0.277277		0.361	0.786907
	0.432	-0.06059		0.52	-0.02339		0.461	0.27377		0.361	0.788888
	0.433	-0.06053		0.521	-0.02192		0.462	0.271155		0.362	0.791761
	0.434	-0.06068		0.522	-0.01999		0.463	0.266478		0.363	0.794235
	0.435	-0.06082		0.523	-0.02092		0.464	0.263775		0.363	0.79504
	0.436	-0.06071		0.524	-0.02004		0.465	0.262147		0.364	0.794309
	0.436	-0.0603		0.525	-0.02048		0.465	0.258742		0.365	0.79361
	0.437	-0.05974		0.526	-0.0199		0.466	0.25369		0.365	0.794953
	0.438	-0.05969		0.527	-0.01967		0.467	0.248497		0.366	0.794617
	0.439	-0.05966		0.528	-0.01973		0.468	0.243751		0.367	0.795971
	0.44	-0.05992		0.529	-0.02035		0.469	0.240616		0.368	0.795447
	0.441	-0.05999		0.53	-0.02092		0.47	0.236747		0.368	0.793603
	0.441	-0.06064		0.531	-0.02152		0.471	0.233401		0.369	0.792358
	0.442	-0.06083		0.532	-0.02096		0.472	0.229427		0.37	0.791462
	0.443	-0.05982		0.533	-0.01929		0.473	0.225617		0.37	0.790198
	0.444	-0.05913		0.534	-0.01933		0.473	0.220987		0.371	0.791665
	0.445	-0.05849		0.535	-0.01657		0.474	0.216683		0.372	0.791878
	0.446	-0.05856		0.536	-0.01677		0.475	0.211904		0.372	0.792122
	0.446	-0.05872		0.537	-0.01842		0.476	0.207849		0.373	0.790837
	0.447	-0.0592		0.538	-0.01736		0.477	0.203252		0.374	0.787995
	0.448	-0.05972		0.539	-0.01293		0.478	0.198328		0.374	0.785055
	0.449	-0.06012		0.54	-0.00524		0.479	0.19442		0.375	0.783509
	0.45	-0.06028		0.541	0.005837		0.48	0.192019		0.376	0.782798
	0.451	-0.06081		0.542	0.019291		0.481	0.188517		0.377	0.782712
	0.451	-0.06154		0.543	0.035098		0.481	0.185488		0.377	0.784231
	0.452	-0.06176		0.544	0.052587		0.482	0.181822		0.378	0.784619
	0.453	-0.06119		0.545	0.06988		0.483	0.176846		0.379	0.783514
	0.454	-0.06031		0.546	0.085494		0.484	0.170676		0.379	0.783907
	0.455	-0.0598		0.547	0.106413		0.485	0.165817		0.38	0.782168
	0.456	-0.05939		0.548	0.122505		0.486	0.159409		0.381	0.780049
	0.456	-0.05945		0.549	0.13981		0.487	0.152618		0.381	0.778326
	0.457	-0.05977		0.55	0.159202		0.488	0.148549		0.382	0.77722
	0.458	-0.06013		0.551	0.179168		0.488	0.144392		0.383	0.777786
	0.459	-0.0601		0.552	0.196579		0.489	0.140245		0.384	0.77586
	0.46	-0.05992		0.553	0.20955		0.49	0.137874		0.384	0.774207
	0.46	-0.05932		0.554	0.218746		0.491	0.133254		0.385	0.771952
	0.461	-0.05963		0.555	0.22509		0.492	0.131809		0.386	0.769772
	0.462	-0.06003		0.556	0.229809		0.493	0.128813		0.386	0.771185
	0.463	-0.06022		0.557	0.235149		0.494	0.125364		0.387	0.770573
	0.464	-0.06045		0.558	0.239358		0.495	0.122207		0.388	0.768947
	0.465	-0.06024		0.559	0.240422		0.496	0.11945		0.388	0.766427
	0.465	-0.06022		0.56	0.238848		0.496	0.117234		0.389	0.763315
	0.466	-0.06062		0.561	0.239027		0.497	0.11471		0.39	0.759761
	0.467	-0.06101		0.562	0.242216		0.498	0.112167		0.39	0.757025
	0.468	-0.06138		0.563	0.245567		0.499	0.109347		0.391	0.756656
	0.469	-0.06197		0.564	0.248315		0.5	0.106138		0.392	0.756627
	0.47	-0.06234		0.565	0.248632		0.501	0.10324		0.393	0.756208
	0.47	-0.06232		0.566	0.251235		0.502	0.099149		0.393	0.755192
	0.471	-0.0625		0.567	0.253663		0.503	0.095825		0.394	0.751438
	0.472	-0.06354		0.568	0.261096		0.504	0.091467		0.395	0.745741
	0.473	-0.06403		0.569	0.270011		0.504	0.08873		0.395	0.741916
	0.474	-0.06382		0.57	0.277991		0.505	0.086519		0.396	0.739781
	0.475	-0.06423		0.571	0.286591		0.506	0.083373		0.397	0.736216
	0.475	-0.06476		0.572	0.294687		0.507	0.0801		0.397	0.733239
	0.476	-0.0652		0.573	0.302528		0.508	0.076839		0.398	0.73063
	0.477	-0.06615		0.574	0.312325		0.509	0.074573		0.399	0.728314
	0.478	-0.06705		0.575	0.325917		0.51	0.070479		0.4	0.728708
	0.479	-0.06857		0.576	0.336397		0.511	0.067493		0.4	0.727057
	0.48	-0.06964		0.577	0.348317		0.512	0.065017		0.401	0.72498
	0.48	-0.06995		0.578	0.363384		0.512	0.061553		0.402	0.721355
	0.481	-0.07062		0.579	0.379637		0.513	0.058917		0.402	0.719743
	0.482	-0.07131		0.58	0.400453		0.514	0.054877		0.403	0.717609
	0.483	-0.07109		0.581	0.415473		0.515	0.051145		0.404	0.714927
	0.484	-0.07052		0.582	0.430228		0.516	0.048136		0.404	0.712591
	0.485	-0.07017		0.583	0.4481		0.517	0.044886		0.405	0.709917
	0.485	-0.07005		0.584	0.467079		0.518	0.041362		0.406	0.707822
	0.486	-0.07051		0.585	0.486365		0.519	0.038662		0.406	0.707202
	0.487	-0.07068		0.586	0.506849		0.52	0.036714		0.407	0.70603
	0.488	-0.07079		0.587	0.528963		0.52	0.033479		0.408	0.703414
	0.489	-0.07094		0.588	0.548741		0.521	0.029098		0.409	0.701526
	0.49	-0.07094		0.589	0.570113		0.522	0.026532		0.409	0.698542
	0.49	-0.07066		0.59	0.589844		0.523	0.024926		0.41	0.694625
	0.491	-0.07026		0.591	0.608911		0.524	0.02352		0.411	0.691007
	0.492	-0.07007		0.592	0.623897		0.525	0.021725		0.411	0.688924
	0.493	-0.06978		0.593	0.641944		0.526	0.019647		0.412	0.686683
	0.494	-0.06994		0.594	0.657516		0.527	0.017464		0.413	0.683374
	0.495	-0.07044		0.595	0.672496		0.527	0.014056		0.413	0.679159
	0.495	-0.07136		0.596	0.684774		0.528	0.010505		0.414	0.677433
	0.496	-0.07243		0.597	0.689855		0.529	0.008977		0.415	0.6751
	0.497	-0.07292		0.598	0.692994		0.53	0.008853		0.416	0.672442
	0.498	-0.0725		0.599	0.690946		0.531	0.008453		0.416	0.669968
	0.499	-0.07146		0.6	0.685872		0.532	0.006759		0.417	0.665824
	0.5	-0.07087		0.601	0.681838		0.533	0.006242		0.418	0.661548
	0.5	-0.07066		0.602	0.677167		0.534	0.004364		0.418	0.658952
	0.501	-0.07065		0.603	0.672293		0.535	0.002009		0.419	0.657894
	0.502	-0.07131		0.604	0.668218		0.535	-0.00036		0.42	0.656838
	0.503	-0.07155		0.605	0.655287		0.536	-0.00322		0.42	0.654982
	0.504	-0.07159		0.606	0.644788		0.537	-0.00545		0.421	0.653659
	0.505	-0.07217		0.607	0.635606		0.538	-0.00688		0.422	0.649809
	0.505	-0.07245		0.608	0.624095		0.539	-0.00876		0.422	0.646715
	0.506	-0.07255		0.609	0.615594		0.54	-0.01035		0.423	0.644298
	0.507	-0.07278		0.61	0.610412		0.541	-0.01107		0.424	0.64186
	0.508	-0.07271		0.611	0.607153		0.542	-0.01222		0.425	0.638351
	0.509	-0.07184		0.612	0.603443		0.543	-0.01474		0.425	0.634775
	0.51	-0.07146		0.613	0.598378		0.543	-0.01633		0.426	0.632055
	0.51	-0.07176		0.614	0.591933		0.544	-0.01538		0.427	0.629272
	0.511	-0.07214		0.615	0.585723		0.545	-0.01587		0.427	0.626287
	0.512	-0.07243		0.616	0.580511		0.546	-0.01713		0.428	0.625712
	0.513	-0.07223		0.617	0.579195		0.547	-0.01967		0.429	0.623979
	0.514	-0.07177		0.618	0.577354		0.548	-0.0202		0.429	0.622159
	0.515	-0.07182		0.619	0.57223		0.549	-0.02172		0.43	0.620105
	0.515	-0.07243		0.62	0.566468		0.55	-0.02346		0.431	0.619419
	0.516	-0.07241		0.621	0.562263		0.551	-0.02437		0.432	0.618906
	0.517	-0.07214		0.622	0.5569		0.551	-0.02475		0.432	0.618009
	0.518	-0.07211		0.623	0.551579		0.552	-0.02644		0.433	0.616274
	0.519	-0.07208		0.624	0.548088		0.553	-0.02918		0.434	0.613378
	0.52	-0.07165		0.625	0.542408		0.554	-0.03192		0.434	0.610669
	0.52	-0.07065		0.626	0.540265		0.555	-0.0339		0.435	0.607558
	0.521	-0.07031		0.627	0.538773		0.556	-0.03567		0.436	0.605485
	0.522	-0.07026		0.628	0.538727		0.557	-0.03766		0.436	0.604288
	0.523	-0.06983		0.629	0.532922		0.558	-0.03848		0.437	0.600895
	0.524	-0.06933		0.63	0.530769		0.559	-0.0395		0.438	0.59602
	0.525	-0.06904		0.631	0.530636		0.559	-0.04031		0.438	0.591777
	0.525	-0.06974		0.632	0.52566		0.56	-0.04143		0.439	0.58748
	0.526	-0.07108		0.633	0.521561		0.561	-0.0444		0.44	0.583515
	0.527	-0.07154		0.634	0.518664		0.562	-0.04707		0.441	0.579929
	0.528	-0.07112		0.635	0.513731		0.563	-0.04878		0.441	0.576041
	0.529	-0.07082		0.636	0.511828		0.564	-0.0508		0.442	0.574037
	0.53	-0.07073		0.637	0.508101		0.565	-0.05435		0.443	0.571795
	0.53	-0.07081		0.638	0.502264		0.566	-0.05751		0.443	0.57128
	0.531	-0.07055		0.639	0.495039		0.566	-0.05876		0.444	0.570357
	0.532	-0.07011		0.64	0.489282		0.567	-0.06014		0.445	0.569287
	0.533	-0.07003		0.641	0.488615		0.568	-0.06339		0.445	0.568071
	0.534	-0.07021		0.642	0.487117		0.569	-0.06606		0.446	0.563281
	0.535	-0.0702		0.643	0.484273		0.57	-0.06881		0.447	0.56016
	0.535	-0.06975		0.644	0.482026		0.571	-0.07127		0.448	0.556689
	0.536	-0.06926		0.645	0.482325		0.572	-0.07568		0.448	0.553024
	0.537	-0.06871		0.646	0.482592		0.573	-0.07733		0.449	0.549003
	0.538	-0.06771		0.647	0.480428		0.574	-0.07766		0.45	0.5448
	0.539	-0.06732		0.648	0.477806		0.574	-0.07887		0.45	0.541857
	0.54	-0.06754		0.649	0.475803		0.575	-0.0798		0.451	0.539482
	0.54	-0.06773		0.65	0.474202		0.576	-0.08082		0.452	0.536908
	0.541	-0.0682		0.651	0.474137		0.577	-0.08259		0.452	0.534351
	0.542	-0.06823		0.652	0.474586		0.578	-0.08373		0.453	0.531355
	0.543	-0.0682		0.653	0.472563		0.579	-0.08617		0.454	0.527711
	0.544	-0.06786		0.654	0.466889		0.58	-0.08834		0.454	0.52412
	0.545	-0.06791		0.655	0.462905		0.581	-0.09038		0.455	0.522635
	0.545	-0.0681		0.656	0.458461		0.582	-0.09234		0.456	0.521414
	0.546	-0.06747		0.657	0.456277		0.582	-0.09509		0.457	0.520448
	0.547	-0.06748		0.658	0.450837		0.583	-0.09585		0.457	0.518641
	0.548	-0.06772		0.659	0.44129		0.584	-0.09658		0.458	0.517148
	0.549	-0.06763		0.66	0.437197		0.585	-0.0989		0.459	0.512233
	0.55	-0.0679		0.661	0.436245		0.586	-0.1005		0.459	0.510966
	0.55	-0.06896		0.662	0.432841		0.587	-0.1027		0.46	0.508821
	0.551	-0.07024		0.663	0.429073		0.588	-0.10325		0.461	0.507129
	0.552	-0.07053		0.664	0.425939		0.589	-0.10502		0.461	0.503147
	0.553	-0.07041		0.665	0.422976		0.59	-0.10762		0.462	0.499161
	0.554	-0.07084		0.666	0.42167		0.59	-0.10805		0.463	0.496224
	0.555	-0.07128		0.667	0.418184		0.591	-0.10909		0.464	0.493366
	0.555	-0.07074		0.668	0.41364		0.592	-0.11015		0.464	0.49521
	0.556	-0.07031		0.669	0.407338		0.593	-0.11074		0.465	0.496083
	0.557	-0.0705		0.67	0.401171		0.594	-0.11127		0.466	0.494939
	0.558	-0.07065		0.671	0.398217		0.595	-0.11318		0.466	0.494446
	0.559	-0.06986		0.672	0.398004		0.596	-0.11525		0.467	0.494097
	0.56	-0.06855		0.673	0.395614		0.597	-0.11748		0.468	0.493744
	0.56	-0.06769		0.674	0.38966		0.598	-0.1199		0.468	0.491953
	0.561	-0.06712		0.675	0.3849		0.598	-0.1215		0.469	0.4885
	0.562	-0.06712		0.676	0.381618		0.599	-0.12261		0.47	0.484697
	0.563	-0.06653		0.677	0.376371		0.6	-0.12441		0.471	0.482771
	0.564	-0.06585		0.678	0.37142		0.601	-0.1269		0.471	0.481915
	0.564	-0.06577		0.679	0.367726		0.602	-0.12905		0.472	0.481459
	0.565	-0.06559		0.68	0.365104		0.603	-0.13067		0.473	0.481077
	0.566	-0.06567		0.681	0.362589		0.604	-0.13207		0.473	0.47882
	0.567	-0.06528		0.682	0.362438		0.605	-0.13375		0.474	0.475356
	0.568	-0.0648		0.683	0.361329		0.606	-0.13601		0.475	0.473602
	0.569	-0.06497		0.684	0.356377		0.606	-0.13687		0.475	0.472518
	0.569	-0.06581		0.685	0.351532		0.607	-0.13767		0.476	0.471474
	0.57	-0.06624		0.686	0.350568		0.608	-0.13895		0.477	0.469301
	0.571	-0.06682		0.687	0.347267		0.609	-0.13932		0.477	0.469421
	0.572	-0.06686		0.688	0.344945		0.61	-0.14069		0.478	0.468269
	0.573	-0.06721		0.689	0.34135		0.611	-0.14296		0.479	0.46622
	0.574	-0.06757		0.69	0.340663		0.612	-0.14521		0.48	0.464159
	0.574	-0.06713		0.691	0.339586		0.613	-0.14838		0.48	0.462652
	0.575	-0.06714		0.692	0.337617		0.613	-0.15098		0.481	0.461519
	0.576	-0.06731		0.693	0.334676		0.614	-0.15237		0.482	0.459686
	0.577	-0.06782		0.694	0.33177		0.615	-0.15292		0.482	0.457279
	0.578	-0.06898		0.695	0.330419		0.616	-0.15343		0.483	0.452845
	0.579	-0.06916		0.696	0.328829		0.617	-0.15525		0.484	0.449403
	0.579	-0.06902		0.697	0.326455		0.618	-0.15769		0.484	0.447142
	0.58	-0.06888		0.698	0.326909		0.619	-0.15857		0.485	0.444734
	0.581	-0.06912		0.699	0.326642		0.62	-0.15933		0.486	0.441968
	0.582	-0.06945		0.7	0.323544		0.621	-0.16007		0.487	0.440046
	0.583	-0.06938		0.701	0.321162		0.621	-0.16252		0.487	0.439333
	0.584	-0.0699		0.702	0.319447		0.622	-0.16353		0.488	0.44023
	0.584	-0.07017		0.703	0.315322		0.623	-0.16482		0.489	0.440369
	0.585	-0.0698		0.704	0.311316		0.624	-0.16521		0.489	0.438602
	0.586	-0.06876		0.705	0.309843		0.625	-0.16589		0.49	0.436553
	0.587	-0.06817		0.706	0.305535		0.626	-0.16593		0.491	0.433761
	0.588	-0.06831		0.707	0.300749		0.627	-0.16579		0.491	0.432322
	0.589	-0.06799		0.708	0.295389		0.628	-0.16672		0.492	0.431969
	0.589	-0.06792		0.709	0.290115		0.629	-0.16732		0.493	0.430573
	0.59	-0.06809		0.71	0.283462		0.629	-0.16743		0.493	0.428801
	0.591	-0.06758		0.711	0.277729		0.63	-0.16795		0.494	0.428038
	0.592	-0.06686		0.712	0.274096		0.631	-0.16879		0.495	0.427432
	0.593	-0.06604		0.713	0.270527		0.632	-0.17035		0.496	0.426533
	0.594	-0.0653		0.714	0.266647		0.633	-0.17208		0.496	0.425563
	0.594	-0.06487		0.715	0.262366		0.634	-0.17243		0.497	0.423915
	0.595	-0.06403		0.716	0.256469		0.635	-0.17336		0.498	0.421495
	0.596	-0.06337		0.717	0.251207		0.636	-0.17439		0.498	0.420045
	0.597	-0.06371		0.718	0.24801		0.637	-0.17415		0.499	0.419758
	0.598	-0.06321		0.719	0.243659		0.637	-0.17388		0.5	0.421195
	0.599	-0.06202		0.72	0.240527		0.638	-0.17514		0.5	0.421935
	0.599	-0.06143		0.721	0.240338		0.639	-0.17711		0.501	0.420337
	0.6	-0.06167		0.722	0.239815		0.64	-0.17938		0.502	0.418953
	0.601	-0.06274		0.723	0.237774		0.641	-0.17906		0.503	0.417981
	0.602	-0.06308		0.724	0.236859		0.642	-0.18086		0.503	0.416855
	0.603	-0.06295		0.725	0.236903		0.643	-0.18327		0.504	0.415582
	0.604	-0.06269		0.726	0.236865		0.644	-0.18535		0.505	0.413816
	0.604	-0.06224		0.727	0.24005		0.645	-0.18755		0.505	0.41189
	0.605	-0.06245		0.728	0.246256		0.645	-0.18948		0.506	0.410314
	0.606	-0.06255		0.729	0.247493		0.646	-0.19028		0.507	0.408804
	0.607	-0.0622		0.73	0.249865		0.647	-0.19068		0.507	0.406646
	0.608	-0.06171		0.731	0.24831		0.648	-0.19135		0.508	0.405552
	0.609	-0.06172		0.732	0.248863		0.649	-0.19254		0.509	0.404632
	0.609	-0.06201		0.733	0.250141		0.65	-0.19449		0.509	0.403717
	0.61	-0.06209		0.734	0.247414		0.651	-0.1959		0.51	0.4031
	0.611	-0.06123		0.735	0.244496		0.652	-0.19679		0.511	0.401365
	0.612	-0.06078		0.736	0.242424		0.652	-0.19887		0.512	0.399622
	0.613	-0.06014		0.737	0.238984		0.653	-0.20169		0.512	0.397975
	0.614	-0.05985		0.738	0.236415		0.654	-0.20285		0.513	0.396378
	0.614	-0.05947		0.739	0.2314		0.655	-0.20486		0.514	0.396127
	0.615	-0.05959		0.74	0.226606		0.656	-0.20657		0.514	0.395679
	0.616	-0.0597		0.741	0.224578		0.657	-0.20733		0.515	0.394169
	0.617	-0.05895		0.742	0.223718		0.658	-0.20815		0.516	0.392447
	0.618	-0.0584		0.743	0.222618		0.659	-0.20813		0.516	0.391332
	0.619	-0.0583		0.744	0.221259		0.66	-0.20811		0.517	0.388073
	0.619	-0.05753		0.745	0.218655		0.66	-0.20976		0.518	0.384238
	0.62	-0.05705		0.746	0.218969		0.661	-0.21017		0.519	0.38218
	0.621	-0.05709		0.747	0.220927		0.662	-0.21049		0.519	0.379721
	0.622	-0.05669		0.748	0.220654		0.663	-0.21081		0.52	0.376726
	0.623	-0.05609		0.749	0.219637		0.664	-0.21146		0.521	0.374807
	0.624	-0.05573		0.75	0.219439		0.665	-0.21293		0.521	0.372759
	0.624	-0.05571		0.751	0.220106		0.666	-0.21346		0.522	0.370798
	0.625	-0.05555		0.752	0.221771		0.667	-0.21263		0.523	0.369309
	0.626	-0.05545		0.753	0.220275		0.668	-0.21145		0.523	0.368229
	0.627	-0.05605		0.754	0.217108		0.668	-0.20976		0.524	0.367456
	0.628	-0.05717		0.755	0.216068		0.669	-0.211		0.525	0.366859
	0.629	-0.05665		0.756	0.214732		0.67	-0.21208		0.525	0.365689
	0.629	-0.05588		0.757	0.212627		0.671	-0.21224		0.526	0.363275
	0.63	-0.05589		0.758	0.211666		0.672	-0.21325		0.527	0.361583
	0.631	-0.05611		0.759	0.211768		0.673	-0.21454		0.528	0.359032
	0.632	-0.05645		0.76	0.210817		0.674	-0.21537		0.528	0.357119
	0.633	-0.0573		0.761	0.210825		0.675	-0.21602		0.529	0.355222
	0.634	-0.05732		0.762	0.209614		0.676	-0.21719		0.53	0.352131
	0.634	-0.05668		0.763	0.209296		0.676	-0.21836		0.53	0.350379
	0.635	-0.05615		0.764	0.207875		0.677	-0.21872		0.531	0.349516
	0.636	-0.05591		0.765	0.204574		0.678	-0.21939		0.532	0.347539
	0.637	-0.05572		0.766	0.201738		0.679	-0.21976		0.532	0.344621
	0.638	-0.05562		0.767	0.202051		0.68	-0.22018		0.533	0.342913
	0.639	-0.05572		0.768	0.20333		0.681	-0.22197		0.534	0.341993
	0.639	-0.05598		0.769	0.203026		0.682	-0.22316		0.535	0.33886
	0.64	-0.05698		0.77	0.200334		0.683	-0.22485		0.535	0.336634
	0.641	-0.05766		0.771	0.198314		0.684	-0.22639		0.536	0.335071
	0.642	-0.05836		0.772	0.195235		0.684	-0.2274		0.537	0.332948
	0.643	-0.05813		0.773	0.193101		0.685	-0.23065		0.537	0.33155
	0.644	-0.05766		0.774	0.191946		0.686	-0.23253		0.538	0.330952
	0.644	-0.05756		0.775	0.189956		0.687	-0.23346		0.539	0.330924
	0.645	-0.05796		0.776	0.18778		0.688	-0.23489		0.539	0.329122
	0.646	-0.05877		0.777	0.186894		0.689	-0.23579		0.54	0.329125
	0.647	-0.05834		0.778	0.187221		0.69	-0.23763		0.541	0.3275
	0.648	-0.05781		0.779	0.188353		0.691	-0.23928		0.541	0.325201
	0.649	-0.05821		0.78	0.187733		0.692	-0.24194		0.542	0.324881
	0.649	-0.05943		0.781	0.184657		0.692	-0.24347		0.543	0.324782
	0.65	-0.06008		0.782	0.184519		0.693	-0.24514		0.544	0.324098
	0.651	-0.05931		0.783	0.187381		0.694	-0.24667		0.544	0.323189
	0.652	-0.05956		0.784	0.188308		0.695	-0.24683		0.545	0.322852
	0.653	-0.06022		0.785	0.187432		0.696	-0.24721		0.546	0.321804
	0.654	-0.06074		0.786	0.187625		0.697	-0.24894		0.546	0.320752
	0.654	-0.06106		0.787	0.186951		0.698	-0.25036		0.547	0.320291
	0.655	-0.06077		0.788	0.18507		0.699	-0.25154		0.548	0.320553
	0.656	-0.06052		0.789	0.184188		0.699	-0.25305		0.548	0.321026
	0.657	-0.05954		0.79	0.184392		0.7	-0.25403		0.549	0.319395
	0.658	-0.05996		0.791	0.183853		0.701	-0.2548		0.55	0.317869
	0.659	-0.06034		0.792	0.181461		0.702	-0.25572		0.551	0.317675
	0.659	-0.06036		0.793	0.183329		0.703	-0.25663		0.551	0.315771
	0.66	-0.05921		0.794	0.184611		0.704	-0.25786		0.552	0.314153
	0.661	-0.05838		0.795	0.184741		0.705	-0.259		0.553	0.31476
	0.662	-0.05887		0.796	0.181859		0.706	-0.2603		0.553	0.314197
	0.663	-0.05917		0.797	0.181928		0.707	-0.26089		0.554	0.313937
	0.664	-0.05985		0.798	0.182784		0.707	-0.26098		0.555	0.31123
	0.664	-0.0591		0.799	0.183652		0.708	-0.26275		0.555	0.31124
	0.665	-0.05946		0.8	0.183936		0.709	-0.26411		0.556	0.309716
	0.666	-0.0589		0.801	0.184463		0.71	-0.26466		0.557	0.307972
	0.667	-0.05871		0.802	0.184705		0.711	-0.26547		0.557	0.307192
	0.668	-0.05932		0.803	0.18304		0.712	-0.26675		0.558	0.304875
	0.669	-0.05909		0.804	0.18321		0.713	-0.26768		0.559	0.304022
	0.669	-0.05848		0.805	0.185253		0.714	-0.26834		0.56	0.303244
	0.67	-0.0596		0.806	0.184174		0.715	-0.26781		0.56	0.30111
	0.671	-0.06023		0.807	0.182856		0.715	-0.268		0.561	0.298795
	0.672	-0.05991		0.808	0.182437		0.716	-0.26867		0.562	0.29604
	0.673	-0.05913		0.809	0.182329		0.717	-0.27059		0.562	0.293601
	0.673	-0.05862		0.81	0.180632		0.718	-0.27141		0.563	0.292005
	0.674	-0.05878		0.811	0.178557		0.719	-0.27112		0.564	0.290413
	0.675	-0.05824		0.812	0.177652		0.72	-0.27111		0.564	0.288369
	0.676	-0.05918		0.813	0.176289		0.721	-0.27184		0.565	0.285382
	0.677	-0.05981		0.814	0.174571		0.722	-0.27327		0.566	0.284555
	0.678	-0.06061		0.815	0.173909		0.723	-0.27407		0.567	0.283054
	0.678	-0.06136		0.816	0.170774		0.723	-0.27454		0.567	0.281901
	0.679	-0.06108		0.817	0.166607		0.724	-0.27505		0.568	0.280195
	0.68	-0.06077		0.818	0.165399		0.725	-0.2756		0.569	0.278518
	0.681	-0.06168		0.819	0.16562		0.726	-0.2763		0.569	0.278964
	0.682	-0.06237		0.82	0.163849		0.727	-0.27691		0.57	0.277997
	0.683	-0.06294		0.821	0.165347		0.728	-0.277		0.571	0.27745
	0.683	-0.06308		0.822	0.165671		0.729	-0.27738		0.571	0.276213
	0.684	-0.06368		0.823	0.164149		0.73	-0.27869		0.572	0.274347
	0.685	-0.06498		0.824	0.165512		0.731	-0.27937		0.573	0.275259
	0.686	-0.06545		0.825	0.166158		0.731	-0.2788		0.573	0.273026
	0.687	-0.06554		0.826	0.169674		0.732	-0.27927		0.574	0.272159
	0.688	-0.06535		0.827	0.171076		0.733	-0.28017		0.575	0.270558
	0.688	-0.06652		0.828	0.171217		0.734	-0.28077		0.576	0.268564
	0.689	-0.06728		0.829	0.173424		0.735	-0.28173		0.576	0.266204
	0.69	-0.06643		0.83	0.175014		0.736	-0.28251		0.577	0.264798
	0.691	-0.06517		0.831	0.175138		0.737	-0.28221		0.578	0.264005
	0.692	-0.06537		0.832	0.17445		0.738	-0.2835		0.578	0.262936
	0.693	-0.06642		0.833	0.172341		0.738	-0.28522		0.579	0.261795
	0.693	-0.06626		0.834	0.172099		0.739	-0.28697		0.58	0.259778
	0.694	-0.06632		0.835	0.171417		0.74	-0.28809		0.58	0.261391
	0.695	-0.06685		0.836	0.16992		0.741	-0.2889		0.581	0.261127
	0.696	-0.06704		0.837	0.169557		0.742	-0.29044		0.582	0.260223
	0.697	-0.06719		0.838	0.166884		0.743	-0.29179		0.583	0.259997
	0.698	-0.06771		0.839	0.166109		0.744	-0.29214		0.583	0.259606
	0.698	-0.06876		0.84	0.164558		0.745	-0.29235		0.584	0.258705
	0.699	-0.06985		0.841	0.163547		0.746	-0.29226		0.585	0.257258
	0.7	-0.07068		0.842	0.162375		0.746	-0.29223		0.585	0.255026
	0.701	-0.07128		0.843	0.164622		0.747	-0.29199		0.586	0.253587
	0.702	-0.07346		0.844	0.163779		0.748	-0.29255		0.587	0.252017
	0.703	-0.07452		0.845	0.16393		0.749	-0.29397		0.587	0.24987
	0.703	-0.07523		0.846	0.164584		0.75	-0.29394		0.588	0.247692
	0.704	-0.07586		0.847	0.164374		0.751	-0.29523		0.589	0.246978
	0.705	-0.07611		0.848	0.163726		0.752	-0.2969		0.59	0.24673
	0.706	-0.07788		0.849	0.163096		0.753	-0.29781		0.59	0.245045
	0.707	-0.07836		0.85	0.16255		0.754	-0.29805		0.591	0.244242
	0.708	-0.08018		0.851	0.162499		0.754	-0.29936		0.592	0.243285
	0.708	-0.08059		0.852	0.162665		0.755	-0.30083		0.592	0.241761
	0.709	-0.08039		0.853	0.161379		0.756	-0.30212		0.593	0.239987
	0.71	-0.08101		0.854	0.159607		0.757	-0.30309		0.594	0.239165
	0.711	-0.08182		0.855	0.157884		0.758	-0.30396		0.594	0.239161
	0.712	-0.08234		0.856	0.156873		0.759	-0.30496		0.595	0.238741
	0.713	-0.08224		0.857	0.155654		0.76	-0.30577		0.596	0.237188
	0.713	-0.08323		0.858	0.153853		0.761	-0.3063		0.596	0.23691
	0.714	-0.08391		0.859	0.151698		0.762	-0.30649		0.597	0.235377
	0.715	-0.08414		0.86	0.150779		0.762	-0.30625		0.598	0.233736
	0.716	-0.08332		0.861	0.149619		0.763	-0.30595		0.599	0.231581
	0.717	-0.08398		0.862	0.148389		0.764	-0.30633		0.599	0.232557
	0.718	-0.08395		0.863	0.148998		0.765	-0.30635		0.6	0.231831
	0.718	-0.08414		0.864	0.149954		0.766	-0.30574		0.601	0.23067
	0.719	-0.08435		0.865	0.150116		0.767	-0.30652		0.601	0.230523
	0.72	-0.08406		0.866	0.15045		0.768	-0.30627		0.602	0.229379
	0.721	-0.08458		0.867	0.152063		0.769	-0.30583		0.603	0.228285
	0.722	-0.08527		0.868	0.152613		0.77	-0.30746		0.603	0.227213
	0.723	-0.08594		0.869	0.152769		0.77	-0.30881		0.604	0.226627
	0.723	-0.08526		0.87	0.15266		0.771	-0.31015		0.605	0.225564
	0.724	-0.08552		0.871	0.152797		0.772	-0.31026		0.606	0.224764
	0.725	-0.08632		0.872	0.152889		0.773	-0.31153		0.606	0.222453
	0.726	-0.08619		0.873	0.153409		0.774	-0.31274		0.607	0.219509
	0.727	-0.08635		0.874	0.155052		0.775	-0.31314		0.608	0.217842
	0.728	-0.08701		0.875	0.156486		0.776	-0.31322		0.608	0.21604
	0.728	-0.08689		0.876	0.156846		0.777	-0.31321		0.609	0.214076
	0.729	-0.08752		0.877	0.156345		0.777	-0.3147		0.61	0.212624
	0.73	-0.08753		0.878	0.154869		0.778	-0.31458		0.61	0.211528
	0.731	-0.08803		0.879	0.153874		0.779	-0.31456		0.611	0.209448
	0.732	-0.09012		0.88	0.15594		0.78	-0.31511		0.612	0.207031
	0.733	-0.09195		0.881	0.156251		0.781	-0.31627		0.612	0.205428
	0.733	-0.0918		0.882	0.155479		0.782	-0.31715		0.613	0.204007
	0.734	-0.09236		0.883	0.155647		0.783	-0.31726		0.614	0.201934
	0.735	-0.09275		0.884	0.158499		0.784	-0.31719		0.615	0.20027
	0.736	-0.09353		0.885	0.160996		0.785	-0.31726		0.615	0.198796
	0.737	-0.09294		0.886	0.162869		0.785	-0.3173		0.616	0.196019
	0.738	-0.09228		0.887	0.164791		0.786	-0.31785		0.617	0.192086
	0.738	-0.09311		0.888	0.168122		0.787	-0.31886		0.617	0.189672
	0.739	-0.0929		0.889	0.170512		0.788	-0.31944		0.618	0.18741
	0.74	-0.0927		0.89	0.174696		0.789	-0.32046		0.619	0.184932
	0.741	-0.09291		0.891	0.178942		0.79	-0.32157		0.619	0.183007
	0.742	-0.0927		0.892	0.180252		0.791	-0.32376		0.62	0.182221
	0.743	-0.09183		0.893	0.181382		0.792	-0.32529		0.621	0.182006
	0.743	-0.0916		0.894	0.183616		0.793	-0.32626		0.622	0.181967
	0.744	-0.09216		0.895	0.18493		0.793	-0.32675		0.622	0.181118
	0.745	-0.0926		0.896	0.184887		0.794	-0.32765		0.623	0.179605
	0.746	-0.0929		0.897	0.184157		0.795	-0.32848		0.624	0.178193
	0.747	-0.09371		0.898	0.180463		0.796	-0.32763		0.624	0.177067
	0.748	-0.09371		0.899	0.176412		0.797	-0.32684		0.625	0.175242
	0.748	-0.09384		0.9	0.172963		0.798	-0.32611		0.626	0.172948
	0.749	-0.09347		0.901	0.17054		0.799	-0.32728		0.626	0.172287
	0.75	-0.09388		0.902	0.169436		0.8	-0.32805		0.627	0.171932
	0.751	-0.09396		0.903	0.167469		0.801	-0.32786		0.628	0.171099
	0.752	-0.09378		0.904	0.16491		0.801	-0.32734		0.628	0.170227
	0.753	-0.09386		0.905	0.164289		0.802	-0.32631		0.629	0.169949
	0.753	-0.09395		0.906	0.163748		0.803	-0.32544		0.63	0.169738
	0.754	-0.09533		0.907	0.163598		0.804	-0.32565		0.631	0.168839
	0.755	-0.09566		0.908	0.162236		0.805	-0.32634		0.631	0.167152
	0.756	-0.09521		0.909	0.164682		0.806	-0.32838		0.632	0.164649
	0.757	-0.09638		0.91	0.165772		0.807	-0.33114		0.633	0.162416
	0.758	-0.09642		0.911	0.164409		0.808	-0.33315		0.633	0.163277
	0.758	-0.09696		0.912	0.166626		0.809	-0.33364		0.634	0.162637
	0.759	-0.09773		0.913	0.167027		0.809	-0.3347		0.635	0.161038
	0.76	-0.09813		0.914	0.165532		0.81	-0.33511		0.635	0.160202
	0.761	-0.09822		0.915	0.163193		0.811	-0.33631		0.636	0.159651
	0.762	-0.09837		0.916	0.161631		0.812	-0.336		0.637	0.15955
	0.763	-0.09958		0.917	0.160855		0.813	-0.33555		0.638	0.158825
	0.763	-0.09978		0.918	0.158659		0.814	-0.33625		0.638	0.157514
	0.764	-0.09987		0.919	0.155521		0.815	-0.33652		0.639	0.155212
	0.765	-0.09983		0.92	0.153204		0.816	-0.33782		0.64	0.15264
	0.766	-0.09965		0.921	0.149492		0.817	-0.33806		0.64	0.151254
	0.767	-0.09886		0.922	0.14822		0.817	-0.33863		0.641	0.150059
	0.768	-0.09853		0.923	0.149199		0.818	-0.33993		0.642	0.149342
	0.768	-0.0985		0.924	0.149525		0.819	-0.33953		0.642	0.148335
	0.769	-0.09828		0.925	0.148508		0.82	-0.34188		0.643	0.14783
	0.77	-0.09878		0.926	0.147992		0.821	-0.34112		0.644	0.1485
	0.771	-0.09891		0.927	0.147775		0.822	-0.34276		0.644	0.147266
	0.772	-0.09805		0.928	0.145886		0.823	-0.34433		0.645	0.144867
	0.773	-0.09792		0.929	0.143709		0.824	-0.34552		0.646	0.143185
	0.773	-0.09742		0.93	0.142448		0.824	-0.34555		0.647	0.141044
	0.774	-0.09754		0.931	0.141486		0.825	-0.34697		0.647	0.140093
	0.775	-0.09769		0.932	0.141469		0.826	-0.34743		0.648	0.13714
	0.776	-0.09726		0.933	0.139987		0.827	-0.34886		0.649	0.134109
	0.777	-0.09756		0.934	0.138898		0.828	-0.34885		0.649	0.131234
	0.778	-0.09693		0.935	0.136982		0.829	-0.34836		0.65	0.130589
	0.778	-0.09741		0.936	0.137647		0.83	-0.34933		0.651	0.130033
	0.779	-0.09923		0.937	0.136592		0.831	-0.34975		0.651	0.127007
	0.78	-0.09914		0.938	0.135344		0.832	-0.35078		0.652	0.124504
	0.781	-0.09977		0.939	0.133525		0.832	-0.35161		0.653	0.122459
	0.782	-0.10011		0.94	0.133176		0.833	-0.35233		0.654	0.120396
	0.782	-0.09987		0.941	0.133267		0.834	-0.35284		0.654	0.119148
	0.783	-0.09929		0.942	0.132805		0.835	-0.35352		0.655	0.118189
	0.784	-0.10076		0.943	0.133039		0.836	-0.35442		0.656	0.116722
	0.785	-0.10076		0.944	0.133368		0.837	-0.35518		0.656	0.114924
	0.786	-0.10031		0.945	0.132714		0.838	-0.35561		0.657	0.113757
	0.787	-0.09968		0.946	0.131419		0.839	-0.35536		0.658	0.112954
	0.787	-0.09992		0.947	0.131854		0.84	-0.35516		0.658	0.111049
	0.788	-0.09945		0.948	0.132908		0.84	-0.35682		0.659	0.109325
	0.789	-0.09985		0.949	0.133212		0.841	-0.35871		0.66	0.107847
	0.79	-0.09978		0.95	0.133586		0.842	-0.36139		0.66	0.10662
	0.791	-0.10032		0.951	0.132983		0.843	-0.361		0.661	0.104673
	0.792	-0.10027		0.952	0.133785		0.844	-0.36224		0.662	0.102008
	0.792	-0.10141		0.953	0.132973		0.845	-0.36237		0.663	0.100431
	0.793	-0.10161		0.954	0.133815		0.846	-0.36277		0.663	0.098716
	0.794	-0.10239		0.955	0.132374		0.847	-0.36342		0.664	0.09665
	0.795	-0.10202		0.956	0.130126		0.848	-0.36553		0.665	0.095308
	0.796	-0.10216		0.957	0.130029		0.848	-0.36617		0.665	0.09387
	0.797	-0.10167		0.958	0.131282		0.849	-0.36696		0.666	0.094913
	0.797	-0.10289		0.959	0.129674		0.85	-0.36775		0.667	0.095476
	0.798	-0.10325		0.96	0.127781		0.851	-0.36788		0.667	0.095456
	0.799	-0.1037		0.961	0.12739		0.852	-0.36767		0.668	0.095529
	0.8	-0.1032		0.962	0.127693		0.853	-0.3676		0.669	0.095522
	0.801	-0.10273		0.963	0.12857		0.854	-0.36812		0.67	0.096896
	0.802	-0.10225		0.964	0.129516		0.855	-0.36892		0.67	0.096974
	0.802	-0.10292		0.965	0.129981		0.856	-0.36938		0.671	0.096679
	0.803	-0.10336		0.966	0.130003		0.856	-0.37011		0.672	0.096408
	0.804	-0.10348		0.967	0.129669		0.857	-0.36963		0.672	0.094386
	0.805	-0.10263		0.968	0.129118		0.858	-0.36985		0.673	0.091633
	0.806	-0.10285		0.969	0.128717		0.859	-0.37018		0.674	0.09015
	0.807	-0.10309		0.97	0.129341		0.86	-0.37092		0.674	0.089635
	0.807	-0.10359		0.971	0.129678		0.861	-0.37186		0.675	0.089156
	0.808	-0.10352		0.972	0.130016		0.862	-0.37285		0.676	0.088739
	0.809	-0.10328		0.973	0.128252		0.863	-0.37477		0.676	0.088615
	0.81	-0.10249		0.974	0.127235		0.863	-0.37531		0.677	0.088301
	0.811	-0.10258		0.975	0.126415		0.864	-0.37492		0.678	0.088183
	0.812	-0.10314		0.976	0.126642		0.865	-0.37488		0.679	0.086209
	0.812	-0.10331		0.977	0.126786		0.866	-0.37546		0.679	0.084626
	0.813	-0.10364		0.978	0.126593		0.867	-0.37624		0.68	0.084585
	0.814	-0.10301		0.979	0.127182		0.868	-0.37656		0.681	0.084348
	0.815	-0.10321		0.98	0.127792		0.869	-0.37667		0.681	0.084455
	0.816	-0.10264		0.981	0.129533		0.87	-0.37733		0.682	0.083408
	0.817	-0.10285		0.982	0.131879		0.871	-0.37802		0.683	0.082748
	0.817	-0.1028		0.983	0.132052		0.871	-0.37812		0.683	0.081466
	0.818	-0.10267		0.984	0.133055		0.872	-0.3781		0.684	0.079883
	0.819	-0.10236		0.985	0.134385		0.873	-0.37716		0.685	0.0779
	0.82	-0.10262		0.986	0.135576		0.874	-0.37776		0.686	0.07608
	0.821	-0.10226		0.987	0.136381		0.875	-0.37833		0.686	0.074913
	0.822	-0.10233		0.988	0.135388		0.876	-0.37922		0.687	0.074007
	0.822	-0.10224		0.989	0.134339		0.877	-0.37901		0.688	0.072728
	0.823	-0.103		0.99	0.133426		0.878	-0.38021		0.688	0.069381
	0.824	-0.1026		0.991	0.132614		0.879	-0.38008		0.689	0.069939
	0.825	-0.10332		0.992	0.132307		0.879	-0.38093		0.69	0.069513
	0.826	-0.10343		0.993	0.132093		0.88	-0.38232		0.69	0.068426
	0.827	-0.1031		0.994	0.132159		0.881	-0.38403		0.691	0.067983
	0.827	-0.10284		0.995	0.132059		0.882	-0.38486		0.692	0.067471
	0.828	-0.10307		0.996	0.132741		0.883	-0.38536		0.692	0.066405
	0.829	-0.10224		0.997	0.132645		0.884	-0.38555		0.693	0.064738
	0.83	-0.10161		0.998	0.13268		0.885	-0.38496		0.694	0.062463
	0.831	-0.10131		0.999	0.132047		0.886	-0.38402		0.695	0.060558
	0.832	-0.10161		1	0.13175		0.887	-0.38417		0.695	0.059933
	0.832	-0.10162		1.001	0.133703		0.887	-0.38425		0.696	0.058543
	0.833	-0.10165		1.002	0.135268		0.888	-0.38596		0.697	0.056412
	0.834	-0.10106		1.003	0.137179		0.889	-0.38687		0.697	0.055711
	0.835	-0.10052		1.004	0.13907		0.89	-0.38651		0.698	0.05432
	0.836	-0.09987		1.005	0.139016		0.891	-0.3856		0.699	0.052635
	0.837	-0.10005		1.006	0.137648		0.892	-0.38523		0.699	0.052302
	0.837	-0.09972		1.007	0.137321		0.893	-0.38606		0.7	0.053011
	0.838	-0.09935		1.008	0.138402		0.894	-0.3869		0.701	0.053579
	0.839	-0.09857		1.009	0.139167		0.895	-0.38745		0.702	0.052949
	0.84	-0.0979		1.01	0.138824		0.895	-0.38807		0.702	0.050881
	0.841	-0.09816		1.011	0.138328		0.896	-0.38854		0.703	0.049648
	0.842	-0.09857		1.012	0.138832		0.897	-0.3886		0.704	0.049678
	0.842	-0.09867		1.013	0.139996		0.898	-0.38921		0.704	0.048483
	0.843	-0.09907		1.014	0.139672		0.899	-0.38963		0.705	0.046661
	0.844	-0.09793		1.015	0.138011		0.9	-0.39012		0.706	0.04611
	0.845	-0.09758		1.016	0.137682		0.901	-0.39006		0.706	0.044853
	0.846	-0.09644		1.017	0.137593		0.902	-0.39099		0.707	0.043018
	0.847	-0.09759		1.018	0.137481		0.903	-0.39159		0.708	0.042236
	0.847	-0.09672		1.019	0.135463		0.903	-0.39248		0.709	0.042242
	0.848	-0.09661		1.02	0.132646		0.904	-0.39244		0.709	0.04132
	0.849	-0.09611		1.021	0.128601		0.905	-0.39339		0.71	0.040252
	0.85	-0.09648		1.022	0.124419		0.906	-0.39461		0.711	0.039993
	0.851	-0.09732		1.023	0.122785		0.907	-0.39526		0.711	0.039373
	0.852	-0.09795		1.024	0.121482		0.908	-0.39617		0.712	0.037612
	0.852	-0.0984		1.025	0.120596		0.909	-0.39767		0.713	0.035633
	0.853	-0.0983		1.026	0.12007		0.91	-0.39825		0.713	0.034357
	0.854	-0.09807		1.027	0.119586		0.91	-0.39737		0.714	0.03353
	0.855	-0.09832		1.028	0.119767		0.911	-0.39726		0.715	0.032139
	0.856	-0.09892		1.029	0.119958		0.912	-0.39802		0.715	0.032171
	0.857	-0.09856		1.03	0.120508		0.913	-0.399		0.716	0.031113
	0.857	-0.09815		1.031	0.121559		0.914	-0.39916		0.717	0.028584
	0.858	-0.09788		1.032	0.122852		0.915	-0.39982		0.718	0.026386
	0.859	-0.09784		1.033	0.123814		0.916	-0.40022		0.718	0.025332
	0.86	-0.09751		1.034	0.125668		0.917	-0.39921		0.719	0.024659
	0.861	-0.0984		1.035	0.127669		0.918	-0.39998		0.72	0.024587
	0.862	-0.09802		1.036	0.128172		0.918	-0.40124		0.72	0.024704
	0.862	-0.0979		1.037	0.127844		0.919	-0.40151		0.721	0.024249
	0.863	-0.09781		1.038	0.127704		0.92	-0.40288		0.722	0.023907
	0.864	-0.09759		1.039	0.126108		0.921	-0.40385		0.722	0.023512
	0.865	-0.09687		1.04	0.123893		0.922	-0.4057		0.723	0.022207
	0.866	-0.0967		1.041	0.122272		0.923	-0.40572		0.724	0.020916
	0.867	-0.09628		1.042	0.120943		0.924	-0.40521		0.725	0.019266
	0.867	-0.09569		1.043	0.122509		0.925	-0.40446		0.725	0.016995
	0.868	-0.0955		1.044	0.125144		0.926	-0.40432		0.726	0.014476
	0.869	-0.09585		1.045	0.125852		0.926	-0.405		0.727	0.013296
	0.87	-0.09548		1.046	0.123842		0.927	-0.40485		0.727	0.011397
	0.871	-0.09561		1.047	0.123302		0.928	-0.40364		0.728	0.01103
	0.872	-0.09567		1.048	0.122006		0.929	-0.40413		0.729	0.010627
	0.872	-0.09565		1.049	0.1217		0.93	-0.40422		0.729	0.009396
	0.873	-0.09503		1.05	0.12073		0.931	-0.40409		0.73	0.007771
	0.874	-0.09395		1.051	0.120813		0.932	-0.40419		0.731	0.007333
	0.875	-0.0931		1.052	0.121483		0.933	-0.40491		0.731	0.006676
	0.876	-0.09287		1.053	0.121664		0.934	-0.40523		0.732	0.005489
	0.877	-0.09348		1.054	0.122789		0.934	-0.4057		0.733	0.004563
	0.877	-0.09383		1.055	0.121813		0.935	-0.40584		0.734	0.003675
	0.878	-0.09376		1.056	0.12179		0.936	-0.40701		0.734	0.00226
	0.879	-0.09401		1.057	0.12477		0.937	-0.40665		0.735	0.001905
	0.88	-0.09415		1.058	0.126179		0.938	-0.4059		0.736	0.000271
	0.881	-0.09411		1.059	0.127376		0.939	-0.40831		0.736	-0.00077
	0.882	-0.09387		1.06	0.129445		0.94	-0.40827		0.737	-0.00208
	0.882	-0.09383		1.061	0.131377		0.941	-0.40828		0.738	-0.00402
	0.883	-0.09381		1.062	0.134108		0.942	-0.40905		0.738	-0.00609
	0.884	-0.09345		1.063	0.137373		0.942	-0.40881		0.739	-0.00709
	0.885	-0.09282		1.064	0.137393		0.943	-0.40904		0.74	-0.00749
	0.886	-0.09301		1.065	0.138834		0.944	-0.40875		0.741	-0.00831
	0.886	-0.0932		1.066	0.139399		0.945	-0.40799		0.741	-0.00898
	0.887	-0.09428		1.067	0.138561		0.946	-0.40816		0.742	-0.00882
	0.888	-0.09431		1.068	0.137787		0.947	-0.40908		0.743	-0.00847
	0.889	-0.0942		1.069	0.134696		0.948	-0.40971		0.743	-0.00893
	0.89	-0.09414		1.07	0.132774		0.949	-0.40987		0.744	-0.00969
	0.891	-0.09411		1.071	0.131496		0.949	-0.40938		0.745	-0.00909
	0.891	-0.09392		1.072	0.130508		0.95	-0.40963		0.745	-0.00906
	0.892	-0.0934		1.073	0.128545		0.951	-0.41082		0.746	-0.00976
	0.893	-0.09279		1.074	0.128119		0.952	-0.41224		0.747	-0.00969
	0.894	-0.09236		1.075	0.127599		0.953	-0.41311		0.747	-0.00958
	0.895	-0.09226		1.076	0.124686		0.954	-0.41248		0.748	-0.00898
	0.896	-0.09214		1.077	0.122769		0.955	-0.41452		0.749	-0.01018
	0.896	-0.09164		1.078	0.120837		0.956	-0.41465		0.75	-0.01123
	0.897	-0.09065		1.079	0.118705		0.957	-0.41576		0.75	-0.01169
	0.898	-0.09006		1.08	0.118888		0.957	-0.41658		0.751	-0.01314
	0.899	-0.08983		1.081	0.121297		0.958	-0.41752		0.752	-0.01509
	0.9	-0.08968		1.082	0.1241		0.959	-0.41721		0.752	-0.01595
	0.901	-0.08934		1.083	0.126033		0.96	-0.41643		0.753	-0.01716
	0.901	-0.08911		1.084	0.128005		0.961	-0.41719		0.754	-0.01819
	0.902	-0.08805		1.085	0.127803		0.962	-0.41755		0.754	-0.01827
	0.903	-0.08823		1.086	0.128065		0.963	-0.4178		0.755	-0.01867
	0.904	-0.08761		1.087	0.125112		0.964	-0.41893		0.756	-0.01937
	0.905	-0.08768		1.088	0.125091		0.965	-0.41966		0.757	-0.01983
	0.906	-0.08771		1.089	0.12562		0.965	-0.41959		0.757	-0.02018
	0.906	-0.08809		1.09	0.125774		0.966	-0.41961		0.758	-0.02154
	0.907	-0.08885		1.091	0.124409		0.967	-0.41934		0.759	-0.02261
	0.908	-0.08936		1.092	0.124689		0.968	-0.41849		0.759	-0.02246
	0.909	-0.0899		1.093	0.122365		0.969	-0.41857		0.76	-0.02419
	0.91	-0.09		1.094	0.119061		0.97	-0.41826		0.761	-0.02568
	0.911	-0.09035		1.095	0.116857		0.971	-0.41831		0.761	-0.02517
	0.911	-0.09066		1.096	0.113004		0.972	-0.41961		0.762	-0.0264
	0.912	-0.09075		1.097	0.112465		0.973	-0.41989		0.763	-0.0287
	0.913	-0.09112		1.098	0.111614		0.973	-0.42048		0.763	-0.02925
	0.914	-0.09097		1.099	0.110636		0.974	-0.42117		0.764	-0.03125
	0.915	-0.09094		1.1	0.11003		0.975	-0.42064		0.765	-0.03257
	0.916	-0.0913		1.101	0.109087		0.976	-0.41973		0.766	-0.0331
	0.916	-0.09183		1.102	0.109156		0.977	-0.41964		0.766	-0.03421
	0.917	-0.09191		1.103	0.109668		0.978	-0.4189		0.767	-0.03376
	0.918	-0.09212		1.104	0.110884		0.979	-0.41818		0.768	-0.03458
	0.919	-0.09257		1.105	0.110988		0.98	-0.41773		0.768	-0.03475
	0.92	-0.09311		1.106	0.111235		0.981	-0.41728		0.769	-0.03506
	0.921	-0.09273		1.107	0.111738		0.981	-0.41737		0.77	-0.03503
	0.921	-0.09256		1.108	0.111504		0.982	-0.41788		0.77	-0.03546
	0.922	-0.09333		1.109	0.111154		0.983	-0.41804		0.771	-0.03595
	0.923	-0.09413		1.11	0.112399		0.984	-0.41783		0.772	-0.03638
	0.924	-0.09417		1.111	0.109697		0.985	-0.4174		0.773	-0.0373
	0.925	-0.09392		1.112	0.107936		0.986	-0.41765		0.773	-0.03779
	0.926	-0.09337		1.113	0.106698		0.987	-0.41795		0.774	-0.03816
	0.926	-0.09336		1.114	0.107338		0.988	-0.41833		0.775	-0.03967
	0.927	-0.09372		1.115	0.104686		0.988	-0.41867		0.775	-0.04109
	0.928	-0.09385		1.116	0.104166		0.989	-0.41946		0.776	-0.04167
	0.929	-0.09398		1.117	0.104462		0.99	-0.41978		0.777	-0.04212
	0.93	-0.09393		1.118	0.105317		0.991	-0.4206		0.777	-0.04302
	0.931	-0.09424		1.119	0.10398		0.992	-0.42187		0.778	-0.04395
	0.931	-0.09492		1.12	0.102809		0.993	-0.42251		0.779	-0.04449
	0.932	-0.09528		1.121	0.10374		0.994	-0.42256		0.779	-0.04534
	0.933	-0.09546		1.122	0.104295		0.995	-0.42286		0.78	-0.04558
	0.934	-0.09553		1.123	0.105415		0.996	-0.42316		0.781	-0.04534
	0.935	-0.09619		1.124	0.105131		0.996	-0.42344		0.782	-0.04607
	0.936	-0.09626		1.125	0.10455		0.997	-0.42308		0.782	-0.04667
	0.936	-0.09577		1.126	0.104438		0.998	-0.42226		0.783	-0.0476
	0.937	-0.09601		1.127	0.102731		0.999	-0.42211		0.784	-0.04809
	0.938	-0.09638		1.128	0.101602		1	-0.42343		0.784	-0.04865
	0.939	-0.09785		1.129	0.100543		1.001	-0.42376		0.785	-0.0497
	0.94	-0.09888		1.13	0.096535		1.002	-0.42404		0.786	-0.04967
	0.941	-0.0998		1.131	0.093108		1.003	-0.42546		0.786	-0.05146
	0.941	-0.09972		1.132	0.093012		1.004	-0.4255		0.787	-0.05215
	0.942	-0.10046		1.133	0.092373		1.004	-0.42562		0.788	-0.05212
	0.943	-0.10074		1.134	0.090523		1.005	-0.42607		0.789	-0.05246
	0.944	-0.10162		1.135	0.090006		1.006	-0.42686		0.789	-0.05307
	0.945	-0.10177		1.136	0.089614		1.007	-0.42765		0.79	-0.05335
	0.946	-0.10214		1.137	0.08893		1.008	-0.42769		0.791	-0.05319
	0.946	-0.10212		1.138	0.087171		1.009	-0.42753		0.791	-0.05357
	0.947	-0.10246		1.139	0.086894		1.01	-0.42796		0.792	-0.05609
	0.948	-0.10231		1.14	0.088407		1.011	-0.4281		0.793	-0.05499
	0.949	-0.10127		1.141	0.091348		1.012	-0.42891		0.793	-0.05506
	0.95	-0.10046		1.142	0.09293		1.012	-0.42907		0.794	-0.05634
	0.951	-0.10034		1.143	0.093105		1.013	-0.42957		0.795	-0.05721
	0.951	-0.1003		1.144	0.093018		1.014	-0.42976		0.795	-0.05877
	0.952	-0.09954		1.145	0.090525		1.015	-0.43		0.796	-0.05907
	0.953	-0.10004		1.146	0.091217		1.016	-0.43105		0.797	-0.05897
	0.954	-0.10012		1.147	0.0899		1.017	-0.43073		0.798	-0.05882
	0.955	-0.09969		1.148	0.090593		1.018	-0.42923		0.798	-0.05761
	0.956	-0.09957		1.149	0.087912		1.019	-0.42876		0.799	-0.05696
	0.956	-0.09997		1.15	0.089041		1.02	-0.42824		0.8	-0.05731
	0.957	-0.10074		1.151	0.0888		1.02	-0.4288		0.8	-0.05897
	0.958	-0.10097		1.152	0.08716		1.021	-0.42896		0.801	-0.05877
	0.959	-0.10154		1.153	0.085552		1.022	-0.42844		0.802	-0.05994
	0.96	-0.10128		1.154	0.086247		1.023	-0.42841		0.802	-0.06089
	0.961	-0.1002		1.155	0.088311		1.024	-0.42908		0.803	-0.06138
	0.961	-0.09995		1.156	0.089804		1.025	-0.4283		0.804	-0.06124
	0.962	-0.10034		1.157	0.09165		1.026	-0.42772		0.805	-0.06144
	0.963	-0.10087		1.158	0.093407		1.027	-0.42654		0.805	-0.06
	0.964	-0.10034		1.159	0.095373		1.028	-0.42599		0.806	-0.06103
	0.965	-0.09958		1.16	0.097178		1.028	-0.42595		0.807	-0.06244
	0.966	-0.09932		1.161	0.097531		1.029	-0.42457		0.807	-0.06357
	0.966	-0.09945		1.162	0.097576		1.03	-0.42484		0.808	-0.06373
	0.967	-0.10018		1.163	0.098156		1.031	-0.42481		0.809	-0.06465
	0.968	-0.10087		1.164	0.098572		1.032	-0.42336		0.809	-0.06583
	0.969	-0.10079		1.165	0.099437		1.033	-0.42237		0.81	-0.06518
	0.97	-0.10068		1.166	0.097668		1.034	-0.42152		0.811	-0.06563
	0.971	-0.10042		1.167	0.095919		1.035	-0.42096		0.811	-0.06421
	0.971	-0.10058		1.168	0.093916		1.035	-0.42035		0.812	-0.06317
	0.972	-0.10047		1.169	0.094315		1.036	-0.41935		0.813	-0.06285
	0.973	-0.1003		1.17	0.095388		1.037	-0.41785		0.814	-0.06202
	0.974	-0.10043		1.171	0.096079		1.038	-0.41693		0.814	-0.06196
	0.975	-0.10075		1.172	0.095512		1.039	-0.41678		0.815	-0.06256
	0.976	-0.10152		1.173	0.094226		1.04	-0.41774		0.816	-0.06452
	0.976	-0.10164		1.174	0.094855		1.041	-0.41884		0.816	-0.0655
	0.977	-0.10165		1.175	0.096196		1.042	-0.41939		0.817	-0.06625
	0.978	-0.10216		1.176	0.096475		1.043	-0.41974		0.818	-0.0664
	0.979	-0.10229		1.177	0.095856		1.043	-0.42034		0.818	-0.06716
	0.98	-0.10218		1.178	0.094204		1.044	-0.42096		0.819	-0.06726
	0.981	-0.1019		1.179	0.09289		1.045	-0.42064		0.82	-0.06835
	0.981	-0.10157		1.18	0.092656		1.046	-0.41962		0.821	-0.06961
	0.982	-0.1015		1.181	0.092921		1.047	-0.42011		0.821	-0.07047
	0.983	-0.1021		1.182	0.092178		1.048	-0.42095		0.822	-0.07247
	0.984	-0.10248		1.183	0.090246		1.049	-0.42154		0.823	-0.07429
	0.985	-0.10241		1.184	0.088541		1.05	-0.42329		0.823	-0.07408
	0.986	-0.10211		1.185	0.086666		1.051	-0.42265		0.824	-0.07349
	0.986	-0.10273		1.186	0.084376		1.051	-0.42353		0.825	-0.07299
	0.987	-0.10367		1.187	0.081966		1.052	-0.42358		0.825	-0.07399
	0.988	-0.10372		1.188	0.081593		1.053	-0.42164		0.826	-0.07486
	0.989	-0.10367		1.189	0.081601		1.054	-0.42074		0.827	-0.07493
	0.99	-0.10333		1.19	0.082104		1.055	-0.42033		0.828	-0.07464
	0.991	-0.10373		1.191	0.083408		1.056	-0.41992		0.828	-0.07566
	0.991	-0.10432		1.192	0.082394		1.057	-0.41985		0.829	-0.07785
	0.992	-0.10417		1.193	0.08163		1.058	-0.42021		0.83	-0.07995
	0.993	-0.10445		1.194	0.079466		1.059	-0.42057		0.83	-0.08097
	0.994	-0.10496		1.195	0.077297		1.059	-0.42164		0.831	-0.08254
	0.995	-0.10458		1.196	0.077682		1.06	-0.42387		0.832	-0.08449
	0.995	-0.10442		1.197	0.077417		1.061	-0.42456		0.832	-0.08545
	0.996	-0.10435		1.198	0.078028		1.062	-0.42437		0.833	-0.08584
	0.997	-0.10443		1.199	0.079466		1.063	-0.42456		0.834	-0.08662
	0.998	-0.10423		1.2	0.081046		1.064	-0.42377		0.834	-0.08679
	0.999	-0.10295		1.201	0.080547		1.065	-0.42358		0.835	-0.08637
	1	-0.10298		1.202	0.079608		1.066	-0.423		0.836	-0.0868
	1	-0.10264		1.203	0.080803		1.067	-0.4216		0.837	-0.08803
	1.001	-0.10239		1.204	0.081193		1.067	-0.42144		0.837	-0.08804
	1.002	-0.10315		1.205	0.080984		1.068	-0.4215		0.838	-0.08817
	1.003	-0.10353		1.206	0.081063		1.069	-0.42166		0.839	-0.0883
	1.004	-0.10291		1.207	0.082012		1.07	-0.42237		0.839	-0.08787
	1.005	-0.10233		1.208	0.083934		1.071	-0.42253		0.84	-0.08882
	1.005	-0.10268		1.209	0.083458		1.072	-0.423		0.841	-0.09007
	1.006	-0.10311		1.21	0.082536		1.073	-0.42308		0.841	-0.09057
	1.007	-0.10309		1.211	0.082157		1.074	-0.423		0.842	-0.09076
	1.008	-0.10304		1.212	0.081557		1.074	-0.42379		0.843	-0.09164
	1.009	-0.10317		1.213	0.081519		1.075	-0.42588		0.844	-0.09128
	1.01	-0.10311		1.214	0.082442		1.076	-0.42862		0.844	-0.09174
	1.01	-0.10279		1.215	0.081095		1.077	-0.43057		0.845	-0.09219
	1.011	-0.10272		1.216	0.079901		1.078	-0.43134		0.846	-0.09182
	1.012	-0.10257		1.217	0.081293		1.079	-0.43192		0.846	-0.09136
	1.013	-0.10291		1.218	0.080798		1.08	-0.43178		0.847	-0.09016
	1.014	-0.10306		1.219	0.083286		1.081	-0.43097		0.848	-0.08991
	1.015	-0.10265		1.22	0.083713		1.082	-0.4313		0.848	-0.09035
	1.015	-0.10204		1.221	0.082509		1.082	-0.43238		0.849	-0.08974
	1.016	-0.10156		1.222	0.082734		1.083	-0.43176		0.85	-0.09025
	1.017	-0.10171		1.223	0.082305		1.084	-0.43101		0.85	-0.09093
	1.018	-0.10212		1.224	0.082476		1.085	-0.43146		0.851	-0.09139
	1.019	-0.10224		1.225	0.08251		1.086	-0.43104		0.852	-0.09143
	1.02	-0.10225		1.226	0.082278		1.087	-0.4314		0.853	-0.09193
	1.02	-0.10208		1.227	0.081983		1.088	-0.43132		0.853	-0.09223
	1.021	-0.10258		1.228	0.081894		1.089	-0.43078		0.854	-0.09241
	1.022	-0.10262		1.229	0.082307		1.09	-0.43087		0.855	-0.09289
	1.023	-0.10218		1.23	0.080506		1.09	-0.43082		0.855	-0.09341
	1.024	-0.10191		1.231	0.079475		1.091	-0.4308		0.856	-0.0943
	1.025	-0.10211		1.232	0.077146		1.092	-0.43083		0.857	-0.09581
	1.025	-0.10192		1.233	0.077973		1.093	-0.43008		0.857	-0.09743
	1.026	-0.10181		1.234	0.078081		1.094	-0.42934		0.858	-0.09761
	1.027	-0.10243		1.235	0.076721		1.095	-0.42967		0.859	-0.09724
	1.028	-0.10221		1.236	0.075166		1.096	-0.43002		0.86	-0.09589
	1.029	-0.10107		1.237	0.073594		1.097	-0.42969		0.86	-0.09564
	1.03	-0.10022		1.238	0.07314		1.098	-0.42941		0.861	-0.09581
	1.03	-0.09958		1.239	0.072165		1.098	-0.42834		0.862	-0.09478
	1.031	-0.09978		1.24	0.071066		1.099	-0.4267		0.862	-0.09473
	1.032	-0.10035		1.241	0.071656		1.1	-0.42496		0.863	-0.09549
	1.033	-0.10116		1.242	0.072145		1.101	-0.42494		0.864	-0.09743
	1.034	-0.10189		1.243	0.072341		1.102	-0.42427		0.864	-0.0989
	1.035	-0.10167		1.244	0.071969		1.103	-0.4231		0.865	-0.10025
	1.035	-0.10171		1.245	0.070281		1.104	-0.42277		0.866	-0.10161
	1.036	-0.10207		1.246	0.069561		1.105	-0.42257		0.866	-0.10304
	1.037	-0.1023		1.247	0.070006		1.106	-0.42182		0.867	-0.10423
	1.038	-0.10283		1.248	0.06906		1.106	-0.42149		0.868	-0.10471
	1.039	-0.10343		1.249	0.067657		1.107	-0.42036		0.869	-0.10566
	1.04	-0.10389		1.25	0.067934		1.108	-0.42037		0.869	-0.10629
	1.04	-0.10498		1.251	0.068386		1.109	-0.42055		0.87	-0.10727
	1.041	-0.10544		1.252	0.068607		1.11	-0.42046		0.871	-0.10899
	1.042	-0.10591		1.253	0.068234		1.111	-0.41939		0.871	-0.11032
	1.043	-0.1064		1.254	0.067058		1.112	-0.41855		0.872	-0.11055
	1.044	-0.10631		1.255	0.067002		1.113	-0.4182		0.873	-0.11082
	1.045	-0.10617		1.256	0.066828		1.113	-0.41825		0.873	-0.11142
	1.045	-0.10621		1.257	0.067456		1.114	-0.41767		0.874	-0.11184
	1.046	-0.10652		1.258	0.067581		1.115	-0.41664		0.875	-0.11144
	1.047	-0.10649		1.259	0.066746		1.116	-0.41584		0.876	-0.10989
	1.048	-0.10646		1.26	0.067605		1.117	-0.41473		0.876	-0.1096
	1.049	-0.10684		1.261	0.068961		1.118	-0.41355		0.877	-0.11044
	1.05	-0.10743		1.262	0.069109		1.119	-0.41251		0.878	-0.11248
	1.05	-0.10802		1.263	0.068152		1.12	-0.41148		0.878	-0.11384
	1.051	-0.10841		1.264	0.066248		1.121	-0.41105		0.879	-0.11507
	1.052	-0.10918		1.265	0.066818		1.121	-0.4108		0.88	-0.11635
	1.053	-0.11018		1.266	0.067192		1.122	-0.41159		0.88	-0.11869
	1.054	-0.11052		1.267	0.067822		1.123	-0.41235		0.881	-0.11892
	1.055	-0.10996		1.268	0.067856		1.124	-0.41323		0.882	-0.11792
	1.055	-0.10973		1.269	0.066497		1.125	-0.41477		0.882	-0.11855
	1.056	-0.11019		1.27	0.066759		1.126	-0.41554		0.883	-0.1198
	1.057	-0.11056		1.271	0.066324		1.127	-0.4156		0.884	-0.11974
	1.058	-0.11032		1.272	0.064983		1.128	-0.41521		0.885	-0.11855
	1.059	-0.10936		1.273	0.06435		1.129	-0.41551		0.885	-0.11968
	1.06	-0.10869		1.274	0.065182		1.129	-0.41616		0.886	-0.12054
	1.06	-0.10832		1.275	0.065934		1.13	-0.41628		0.887	-0.12185
	1.061	-0.10839		1.276	0.066171		1.131	-0.41626		0.887	-0.12302
	1.062	-0.10847		1.277	0.066297		1.132	-0.41688		0.888	-0.12342
	1.063	-0.10821		1.278	0.066813		1.133	-0.41816		0.889	-0.12281
	1.064	-0.10816		1.279	0.066312		1.134	-0.41975		0.889	-0.12261
	1.065	-0.10803		1.28	0.067137		1.135	-0.42002		0.89	-0.12289
	1.065	-0.10803		1.281	0.068629		1.136	-0.41998		0.891	-0.12228
	1.066	-0.10802		1.282	0.069634		1.137	-0.42075		0.892	-0.12222
	1.067	-0.10834		1.283	0.070945		1.137	-0.4217		0.892	-0.12188
	1.068	-0.10897		1.284	0.071869		1.138	-0.42317		0.893	-0.12184
	1.069	-0.10894		1.285	0.071929		1.139	-0.4247		0.894	-0.12411
	1.07	-0.10855		1.286	0.072793		1.14	-0.42488		0.894	-0.12553
	1.07	-0.10864		1.287	0.073401		1.141	-0.42609		0.895	-0.12533
	1.071	-0.10939		1.288	0.074376		1.142	-0.42682		0.896	-0.12574
	1.072	-0.11019		1.289	0.075269		1.143	-0.42776		0.896	-0.12664
	1.073	-0.11044		1.29	0.07429		1.144	-0.42773		0.897	-0.12661
	1.074	-0.11035		1.291	0.073785		1.145	-0.42592		0.898	-0.12785
	1.075	-0.10998		1.292	0.07509		1.145	-0.42514		0.898	-0.12814
	1.075	-0.1096		1.293	0.076396		1.146	-0.42484		0.899	-0.12793
	1.076	-0.10991		1.294	0.075548		1.147	-0.42491		0.9	-0.12955
	1.077	-0.1105		1.295	0.073895		1.148	-0.42518		0.901	-0.13098
	1.078	-0.11131		1.296	0.072679		1.149	-0.42595		0.901	-0.13128
	1.079	-0.11246		1.297	0.072447		1.15	-0.42664		0.902	-0.13144
	1.08	-0.11324		1.298	0.074205		1.151	-0.42737		0.903	-0.13182
	1.08	-0.11332		1.299	0.074864		1.152	-0.42697		0.903	-0.13255
	1.081	-0.11318		1.3	0.073661		1.153	-0.4264		0.904	-0.13147
	1.082	-0.11319		1.301	0.072605		1.153	-0.42645		0.905	-0.13051
	1.083	-0.11348		1.302	0.073229		1.154	-0.42656		0.905	-0.12931
	1.084	-0.11352		1.303	0.075168		1.155	-0.4269		0.906	-0.12854
	1.085	-0.1131		1.304	0.075851		1.156	-0.42729		0.907	-0.12775
	1.085	-0.11282		1.305	0.07417		1.157	-0.42663		0.908	-0.12735
	1.086	-0.11273		1.306	0.0716		1.158	-0.42678		0.908	-0.12728
	1.087	-0.1138		1.307	0.070396		1.159	-0.4254		0.909	-0.12799
	1.088	-0.1149		1.308	0.070993		1.16	-0.42576		0.91	-0.12867
	1.089	-0.11485		1.309	0.07192		1.16	-0.42733		0.91	-0.12863
	1.09	-0.11496		1.31	0.072648		1.161	-0.42717		0.911	-0.13031
	1.09	-0.11517		1.311	0.072464		1.162	-0.42628		0.912	-0.13076
	1.091	-0.11481		1.312	0.072636		1.163	-0.42616		0.912	-0.1303
	1.092	-0.11391		1.313	0.073069		1.164	-0.42605		0.913	-0.13054
	1.093	-0.11331		1.314	0.073086		1.165	-0.42706		0.914	-0.13103
	1.094	-0.11324		1.315	0.073935		1.166	-0.42764		0.914	-0.13085
	1.095	-0.11293		1.316	0.073325		1.167	-0.42792		0.915	-0.13052
	1.095	-0.11258		1.317	0.070501		1.168	-0.42926		0.916	-0.13012
	1.096	-0.11272		1.318	0.070287		1.168	-0.43058		0.917	-0.12985
	1.097	-0.11352		1.319	0.071915		1.169	-0.431		0.917	-0.13012
	1.098	-0.11392		1.32	0.071239		1.17	-0.4317		0.918	-0.13002
	1.099	-0.11353		1.321	0.071274		1.171	-0.4326		0.919	-0.12978
	1.1	-0.11336		1.322	0.071441		1.172	-0.43232		0.919	-0.13016
	1.1	-0.11327		1.323	0.070406		1.173	-0.43153		0.92	-0.13106
	1.101	-0.1132		1.324	0.07023		1.174	-0.43133		0.921	-0.13147
	1.102	-0.11346		1.325	0.070183		1.175	-0.4312		0.921	-0.13243
	1.103	-0.1134		1.326	0.070844		1.176	-0.43143		0.922	-0.13364
	1.104	-0.11346		1.327	0.07057		1.176	-0.43182		0.923	-0.13489
	1.104	-0.1141		1.328	0.069787		1.177	-0.43172		0.924	-0.13583
	1.105	-0.11446		1.329	0.069438		1.178	-0.43134		0.924	-0.13702
	1.106	-0.11541		1.33	0.068572		1.179	-0.43139		0.925	-0.13835
	1.107	-0.11614		1.331	0.068166		1.18	-0.43199		0.926	-0.13978
	1.108	-0.11633		1.332	0.069166		1.181	-0.43249		0.926	-0.13916
	1.109	-0.11541		1.333	0.070403		1.182	-0.43381		0.927	-0.13961
	1.109	-0.1149		1.334	0.069628		1.183	-0.43351		0.928	-0.13977
	1.11	-0.11475		1.335	0.068632		1.184	-0.43241		0.928	-0.13866
	1.111	-0.11427		1.336	0.067596		1.184	-0.43191		0.929	-0.13776
	1.112	-0.11423		1.337	0.066178		1.185	-0.43222		0.93	-0.13788
	1.113	-0.11389		1.338	0.065253		1.186	-0.43239		0.93	-0.13839
	1.114	-0.1135		1.339	0.064605		1.187	-0.43194		0.931	-0.13885
	1.114	-0.11375		1.34	0.063627		1.188	-0.43083		0.932	-0.13866
	1.115	-0.11365		1.341	0.062034		1.189	-0.42986		0.933	-0.13841
	1.116	-0.11311		1.342	0.060573		1.19	-0.43036		0.933	-0.13906
	1.117	-0.11292		1.343	0.06044		1.191	-0.43031		0.934	-0.13966
	1.118	-0.11306		1.344	0.059711		1.192	-0.43053		0.935	-0.14095
	1.119	-0.11268		1.345	0.058854		1.192	-0.42985		0.935	-0.14053
	1.119	-0.11169		1.346	0.057563		1.193	-0.42872		0.936	-0.14027
	1.12	-0.11074		1.347	0.057245		1.194	-0.42718		0.937	-0.13912
	1.121	-0.11031		1.348	0.056035		1.195	-0.42703		0.937	-0.13987
	1.122	-0.11015		1.349	0.053612		1.196	-0.42894		0.938	-0.13939
	1.123	-0.11109		1.35	0.053017		1.197	-0.42815		0.939	-0.13809
	1.124	-0.11217		1.351	0.050052		1.198	-0.4275		0.94	-0.13777
	1.124	-0.11214		1.352	0.04904		1.199	-0.42817		0.94	-0.13812
	1.125	-0.11225		1.353	0.049474		1.199	-0.42856		0.941	-0.13622
	1.126	-0.11297		1.354	0.048207		1.2	-0.42894		0.942	-0.13581
	1.127	-0.1141		1.355	0.047393		1.201	-0.42925		0.942	-0.1341
	1.128	-0.11435		1.356	0.046579		1.202	-0.42842		0.943	-0.13249
	1.129	-0.11459		1.357	0.044308		1.203	-0.42714		0.944	-0.13261
	1.129	-0.11459		1.358	0.043653		1.204	-0.42616		0.944	-0.13307
	1.13	-0.11471		1.359	0.043143		1.205	-0.42548		0.945	-0.13291
	1.131	-0.11481		1.36	0.043501		1.206	-0.42514		0.946	-0.13386
	1.132	-0.11487		1.361	0.043765		1.207	-0.42562		0.947	-0.13567
	1.133	-0.11503		1.362	0.042349		1.207	-0.4259		0.947	-0.13548
	1.134	-0.11529		1.363	0.04268		1.208	-0.42609		0.948	-0.13556
	1.134	-0.11535		1.364	0.044521		1.209	-0.42661		0.949	-0.1362
	1.135	-0.11538		1.365	0.044753		1.21	-0.42702		0.949	-0.13672
	1.136	-0.11565		1.366	0.046044		1.211	-0.42751		0.95	-0.13805
	1.137	-0.11564		1.367	0.046283		1.212	-0.42805		0.951	-0.13797
	1.138	-0.11632		1.368	0.045972		1.213	-0.42753		0.951	-0.13779
	1.139	-0.11643		1.369	0.045857		1.214	-0.42672		0.952	-0.13716
	1.139	-0.11631		1.37	0.044694		1.215	-0.42626		0.953	-0.13803
	1.14	-0.11647		1.371	0.04509		1.215	-0.42564		0.953	-0.13786
	1.141	-0.11708		1.372	0.045831		1.216	-0.42636		0.954	-0.13785
	1.142	-0.11807		1.373	0.044036		1.217	-0.42704		0.955	-0.13763
	1.143	-0.11887		1.374	0.047184		1.218	-0.42745		0.956	-0.13834
	1.144	-0.11895		1.375	0.046658		1.219	-0.42742		0.956	-0.13886
	1.144	-0.11982		1.376	0.046307		1.22	-0.42801		0.957	-0.13848
	1.145	-0.12047		1.377	0.046686		1.221	-0.42789		0.958	-0.137
	1.146	-0.12029		1.378	0.048367		1.222	-0.42673		0.958	-0.13596
	1.147	-0.12045		1.379	0.04765		1.223	-0.42676		0.959	-0.13764
	1.148	-0.12051		1.38	0.047239		1.223	-0.42655		0.96	-0.13836
	1.149	-0.12035		1.381	0.047961		1.224	-0.42637		0.96	-0.13951
	1.149	-0.11985		1.382	0.048505		1.225	-0.42583		0.961	-0.14098
	1.15	-0.12089		1.383	0.048471		1.226	-0.42634		0.962	-0.14136
	1.151	-0.12185		1.384	0.048498		1.227	-0.4269		0.963	-0.1418
	1.152	-0.12169		1.385	0.049164		1.228	-0.42708		0.963	-0.14336
	1.153	-0.12243		1.386	0.050687		1.229	-0.42752		0.964	-0.14462
	1.154	-0.12316		1.387	0.050433		1.23	-0.4273		0.965	-0.14467
	1.154	-0.12371		1.388	0.050329		1.231	-0.42603		0.965	-0.14527
	1.155	-0.12437		1.389	0.049252		1.231	-0.42621		0.966	-0.14527
	1.156	-0.12402		1.39	0.047652		1.232	-0.42671		0.967	-0.14468
	1.157	-0.124		1.391	0.048126		1.233	-0.42751		0.967	-0.14505
	1.158	-0.12468		1.392	0.04973		1.234	-0.42776		0.968	-0.14548
	1.159	-0.12483		1.393	0.04925		1.235	-0.42787		0.969	-0.14586
	1.159	-0.12535		1.394	0.048636		1.236	-0.4281		0.969	-0.14623
	1.16	-0.12604		1.395	0.048717		1.237	-0.42911		0.97	-0.1459
	1.161	-0.12652		1.396	0.048477		1.238	-0.42893		0.971	-0.14528
	1.162	-0.12688		1.397	0.048898		1.239	-0.42847		0.972	-0.14525
	1.163	-0.12679		1.398	0.049571		1.239	-0.42863		0.972	-0.14568
	1.164	-0.12708		1.399	0.048924		1.24	-0.42889		0.973	-0.14594
	1.164	-0.12697		1.4	0.048135		1.241	-0.42899		0.974	-0.14606
	1.165	-0.12585		1.401	0.048249		1.242	-0.42848		0.974	-0.14659
	1.166	-0.12545		1.402	0.04849		1.243	-0.42903		0.975	-0.14785
	1.167	-0.12449		1.403	0.047392		1.244	-0.43059		0.976	-0.15012
	1.168	-0.12425		1.404	0.045383		1.245	-0.42953		0.976	-0.15214
	1.169	-0.12449		1.405	0.044703		1.246	-0.42983		0.977	-0.15208
	1.169	-0.1247		1.406	0.04516		1.246	-0.43012		0.978	-0.15232
	1.17	-0.12411		1.407	0.046054		1.247	-0.43315		0.979	-0.15356
	1.171	-0.12348		1.408	0.047511		1.248	-0.43331		0.979	-0.15437
	1.172	-0.12346		1.409	0.047762		1.249	-0.43438		0.98	-0.15458
	1.173	-0.12391		1.41	0.048088		1.25	-0.43511		0.981	-0.15431
	1.174	-0.12418		1.411	0.048551		1.251	-0.43495		0.981	-0.15375
	1.174	-0.12483		1.412	0.050394		1.252	-0.43604		0.982	-0.15411
	1.175	-0.12559		1.413	0.052345		1.253	-0.43824		0.983	-0.15327
	1.176	-0.12639		1.414	0.052802		1.254	-0.43649		0.983	-0.15345
	1.177	-0.1268		1.415	0.053345		1.254	-0.43767		0.984	-0.15502
	1.178	-0.12706		1.416	0.054574		1.255	-0.43717		0.985	-0.15629
	1.179	-0.12804		1.417	0.055002		1.256	-0.4368		0.985	-0.1577
	1.179	-0.12824		1.418	0.055358		1.257	-0.43774		0.986	-0.15819
	1.18	-0.12804		1.419	0.055799		1.258	-0.43778		0.987	-0.15805
	1.181	-0.12841		1.42	0.05469		1.259	-0.43681		0.988	-0.15758
	1.182	-0.12904		1.421	0.053946		1.26	-0.43693		0.988	-0.1583
	1.183	-0.12911		1.422	0.053747		1.261	-0.43738		0.989	-0.1589
	1.184	-0.12901		1.423	0.052725		1.262	-0.43775		0.99	-0.15907
	1.184	-0.12828		1.424	0.051847		1.262	-0.43815		0.99	-0.16019
	1.185	-0.1285		1.425	0.050514		1.263	-0.43827		0.991	-0.16136
	1.186	-0.1287		1.426	0.048397		1.264	-0.4384		0.992	-0.16172
	1.187	-0.12867		1.427	0.048316		1.265	-0.4393		0.992	-0.162
	1.188	-0.12875		1.428	0.048903		1.266	-0.44017		0.993	-0.16235
	1.189	-0.12874		1.429	0.047863		1.267	-0.43965		0.994	-0.16251
	1.189	-0.12867		1.43	0.050058		1.268	-0.44137		0.995	-0.16325
	1.19	-0.12917		1.431	0.048813		1.269	-0.44152		0.995	-0.16347
	1.191	-0.12979		1.432	0.048771		1.27	-0.44098		0.996	-0.16344
	1.192	-0.12983		1.433	0.05144		1.27	-0.4394		0.997	-0.16345
	1.193	-0.12977		1.434	0.051701		1.271	-0.44157		0.997	-0.16396
	1.194	-0.12973		1.435	0.052605		1.272	-0.44134		0.998	-0.16475
	1.194	-0.12972		1.436	0.051951		1.273	-0.4426		0.999	-0.16585
	1.195	-0.12945		1.437	0.0505		1.274	-0.44214		0.999	-0.16624
	1.196	-0.12946		1.438	0.049497		1.275	-0.44149		1	-0.16605
	1.197	-0.12891		1.439	0.049473		1.276	-0.44186		1.001	-0.16652
	1.198	-0.12922		1.44	0.048579		1.277	-0.4421		1.001	-0.16634
	1.199	-0.12947		1.441	0.047033		1.278	-0.44186		1.002	-0.16482
	1.199	-0.12906		1.442	0.045452		1.278	-0.44188		1.003	-0.16528
	1.2	-0.12918		1.443	0.043516		1.279	-0.44232		1.004	-0.16585
	1.201	-0.12881		1.444	0.042209		1.28	-0.44269		1.004	-0.16616
	1.202	-0.12757		1.445	0.041375		1.281	-0.44302		1.005	-0.1666
	1.203	-0.12722		1.446	0.040424		1.282	-0.44346		1.006	-0.16745
	1.204	-0.12722		1.447	0.039297		1.283	-0.44385		1.006	-0.16863
	1.204	-0.12745		1.448	0.037916		1.284	-0.44479		1.007	-0.16987
	1.205	-0.12747		1.449	0.038574		1.285	-0.44549		1.008	-0.16995
	1.206	-0.12663		1.45	0.039475		1.285	-0.44527		1.008	-0.17104
	1.207	-0.12642		1.451	0.040415		1.286	-0.4445		1.009	-0.17088
	1.208	-0.12668		1.452	0.040828		1.287	-0.44564		1.01	-0.17152
	1.208	-0.12683		1.453	0.041374		1.288	-0.44623		1.011	-0.17086
	1.209	-0.12634		1.454	0.042175		1.289	-0.44566		1.011	-0.17049
	1.21	-0.12523		1.455	0.043729		1.29	-0.44678		1.012	-0.17086
	1.211	-0.12461		1.456	0.046338		1.291	-0.44692		1.013	-0.17094
	1.212	-0.12475		1.457	0.048994		1.292	-0.44636		1.013	-0.17043
	1.213	-0.12479		1.458	0.050141		1.293	-0.44696		1.014	-0.17108
	1.213	-0.12538		1.459	0.050853		1.293	-0.4478		1.015	-0.17194
	1.214	-0.12535		1.46	0.051339		1.294	-0.4477		1.015	-0.1724
	1.215	-0.12516		1.461	0.051588		1.295	-0.44777		1.016	-0.17336
	1.216	-0.12417		1.462	0.05079		1.296	-0.44795		1.017	-0.17371
	1.217	-0.12377		1.463	0.04997		1.297	-0.44868		1.017	-0.17347
	1.218	-0.12392		1.464	0.050937		1.298	-0.45048		1.018	-0.17389
	1.218	-0.12342		1.465	0.053227		1.299	-0.45052		1.019	-0.17454
	1.219	-0.12262		1.466	0.054618		1.3	-0.4499		1.02	-0.17512
	1.22	-0.12182		1.467	0.054591		1.301	-0.45083		1.02	-0.17624
	1.221	-0.12173		1.468	0.053737		1.301	-0.45145		1.021	-0.17728
	1.222	-0.12142		1.469	0.05358		1.302	-0.4512		1.022	-0.17714
	1.223	-0.12191		1.47	0.055557		1.303	-0.45153		1.022	-0.17674
	1.223	-0.12163		1.471	0.056261		1.304	-0.45287		1.023	-0.17673
	1.224	-0.12128		1.472	0.057661		1.305	-0.4536		1.024	-0.17761
	1.225	-0.12152		1.473	0.058942		1.306	-0.45408		1.024	-0.1782
	1.226	-0.12195		1.474	0.061117		1.307	-0.45339		1.025	-0.17857
	1.227	-0.12205		1.475	0.062672		1.308	-0.45279		1.026	-0.17931
	1.228	-0.12162		1.476	0.062954		1.309	-0.4522		1.027	-0.17984
	1.228	-0.12124		1.477	0.063323		1.309	-0.45202		1.027	-0.18026
	1.229	-0.12161		1.478	0.064259		1.31	-0.45157		1.028	-0.18117
	1.23	-0.12176		1.479	0.066664		1.311	-0.4507		1.029	-0.18275
	1.231	-0.12218		1.48	0.068942		1.312	-0.44963		1.029	-0.18349
	1.232	-0.12144		1.481	0.069034		1.313	-0.44856		1.03	-0.18395
	1.233	-0.12036		1.482	0.068321		1.314	-0.44813		1.031	-0.18489
	1.233	-0.12043		1.483	0.070313		1.315	-0.44706		1.031	-0.18546
	1.234	-0.12033		1.484	0.072186		1.316	-0.44755		1.032	-0.18536
	1.235	-0.12069		1.485	0.072112		1.317	-0.44682		1.033	-0.18459
	1.236	-0.12075		1.486	0.073122		1.317	-0.44609		1.033	-0.18429
	1.237	-0.12149		1.487	0.074626		1.318	-0.4461		1.034	-0.18442
	1.238	-0.12237		1.488	0.074979		1.319	-0.44589		1.035	-0.18455
	1.238	-0.12237		1.489	0.073604		1.32	-0.44522		1.036	-0.1843
	1.239	-0.12219		1.49	0.073804		1.321	-0.44447		1.036	-0.18475
	1.24	-0.12219		1.491	0.072919		1.322	-0.44412		1.037	-0.18544
	1.241	-0.12236		1.492	0.072129		1.323	-0.44415		1.038	-0.18561
	1.242	-0.12308		1.493	0.071608		1.324	-0.44492		1.038	-0.18516
	1.243	-0.12411		1.494	0.070881		1.324	-0.44509		1.039	-0.1844
	1.243	-0.12489		1.495	0.069975		1.325	-0.44497		1.04	-0.18411
	1.244	-0.12468		1.496	0.069021		1.326	-0.44547		1.04	-0.18396
	1.245	-0.12471		1.497	0.068651		1.327	-0.44403		1.041	-0.18362
	1.246	-0.12481		1.498	0.068578		1.328	-0.44269		1.042	-0.18315
	1.247	-0.12465		1.499	0.067668		1.329	-0.44249		1.043	-0.18417
	1.248	-0.12511		1.5	0.066417		1.33	-0.44382		1.043	-0.18428
	1.248	-0.1254		1.501	0.066291		1.331	-0.44485		1.044	-0.18423
	1.249	-0.12503		1.502	0.06659		1.332	-0.44637		1.045	-0.18371
	1.25	-0.12573		1.503	0.066045		1.332	-0.44676		1.045	-0.18386
	1.251	-0.12674		1.504	0.066973		1.333	-0.44777		1.046	-0.18345
	1.252	-0.12727		1.505	0.067967		1.334	-0.44859		1.047	-0.18301
	1.253	-0.12775		1.506	0.068645		1.335	-0.44993		1.047	-0.18244
	1.253	-0.12736		1.507	0.068256		1.336	-0.4504		1.048	-0.18331
	1.254	-0.12735		1.508	0.068227		1.337	-0.45137		1.049	-0.18412
	1.255	-0.12671		1.509	0.069964		1.338	-0.45209		1.049	-0.18518
	1.256	-0.12645		1.51	0.070403		1.339	-0.45325		1.05	-0.18576
	1.257	-0.12564		1.511	0.071777		1.34	-0.4544		1.051	-0.18597
	1.258	-0.12727		1.512	0.076852		1.34	-0.45429		1.052	-0.18753
	1.258	-0.12808		1.513	0.078189		1.341	-0.45507		1.052	-0.1884
	1.259	-0.12704		1.514	0.079276		1.342	-0.45483		1.053	-0.18971
	1.26	-0.12786		1.515	0.080455		1.343	-0.455		1.054	-0.19028
	1.261	-0.12823		1.516	0.07999		1.344	-0.45425		1.054	-0.19171
	1.262	-0.12877		1.517	0.079504		1.345	-0.45351		1.055	-0.19204
	1.263	-0.12827		1.518	0.079594		1.346	-0.45419		1.056	-0.19335
	1.263	-0.12881		1.519	0.080417		1.347	-0.45407		1.056	-0.19457
	1.264	-0.12853		1.52	0.081567		1.348	-0.45485		1.057	-0.19695
	1.265	-0.129		1.521	0.081212		1.348	-0.45519		1.058	-0.19838
	1.266	-0.12972		1.522	0.080257		1.349	-0.45604		1.059	-0.19951
	1.267	-0.13066		1.523	0.079879		1.35	-0.4584		1.059	-0.20049
	1.268	-0.1312		1.524	0.077363		1.351	-0.45939		1.06	-0.20001
	1.268	-0.13081		1.525	0.075013		1.352	-0.45935		1.061	-0.19953
	1.269	-0.13141		1.526	0.074916		1.353	-0.46039		1.061	-0.20018
	1.27	-0.13159		1.527	0.076769		1.354	-0.4589		1.062	-0.1989
	1.271	-0.13102		1.528	0.078123		1.355	-0.45991		1.063	-0.19912
	1.272	-0.13086		1.529	0.079775		1.356	-0.45896		1.063	-0.19937
	1.273	-0.13055		1.53	0.080039		1.356	-0.45914		1.064	-0.20038
	1.273	-0.13034		1.531	0.081904		1.357	-0.46		1.065	-0.20129
	1.274	-0.13104		1.532	0.082033		1.358	-0.46037		1.066	-0.20253
	1.275	-0.12996		1.533	0.082828		1.359	-0.46055		1.066	-0.20179
	1.276	-0.12964		1.534	0.083124		1.36	-0.45924		1.067	-0.20067
	1.277	-0.12964		1.535	0.083686		1.361	-0.45926		1.068	-0.19968
	1.278	-0.12949		1.536	0.085153		1.362	-0.45942		1.068	-0.19983
	1.278	-0.12909		1.537	0.08642		1.363	-0.45864		1.069	-0.20018
	1.279	-0.12804		1.538	0.087253		1.364	-0.4572		1.07	-0.20025
	1.28	-0.12883		1.539	0.088541		1.364	-0.45848		1.07	-0.2002
	1.281	-0.12871		1.54	0.088422		1.365	-0.45881		1.071	-0.20012
	1.282	-0.12869		1.541	0.087345		1.366	-0.46001		1.072	-0.19998
	1.283	-0.12827		1.542	0.087264		1.367	-0.46085		1.072	-0.19917
	1.283	-0.12739		1.543	0.087086		1.368	-0.46082		1.073	-0.19926
	1.284	-0.1261		1.544	0.086502		1.369	-0.46003		1.074	-0.20022
	1.285	-0.12608		1.545	0.084879		1.37	-0.45896		1.075	-0.20102
	1.286	-0.12575		1.546	0.083142		1.371	-0.45877		1.075	-0.20068
	1.287	-0.12587		1.547	0.083386		1.371	-0.45946		1.076	-0.19964
	1.288	-0.12514		1.548	0.083413		1.372	-0.45908		1.077	-0.19923
	1.288	-0.12477		1.549	0.08061		1.373	-0.45767		1.077	-0.1991
	1.289	-0.12565		1.55	0.078679		1.374	-0.45765		1.078	-0.19894
	1.29	-0.12652		1.551	0.078104		1.375	-0.45719		1.079	-0.19945
	1.291	-0.12717		1.552	0.077162		1.376	-0.4565		1.079	-0.19944
	1.292	-0.12655		1.553	0.075541		1.377	-0.45708		1.08	-0.20142
	1.293	-0.12706		1.554	0.075145		1.378	-0.45626		1.081	-0.20304
	1.293	-0.12727		1.555	0.074377		1.379	-0.45645		1.082	-0.20373
	1.294	-0.1279		1.556	0.072039		1.379	-0.45709		1.082	-0.20457
	1.295	-0.12873		1.557	0.071816		1.38	-0.45671		1.083	-0.20448
	1.296	-0.12886		1.558	0.073673		1.381	-0.45642		1.084	-0.20453
	1.297	-0.12904		1.559	0.073452		1.382	-0.45724		1.084	-0.20476
	1.298	-0.12918		1.56	0.072451		1.383	-0.45924		1.085	-0.20621
	1.298	-0.12994		1.561	0.073956		1.384	-0.45972		1.086	-0.20749
	1.299	-0.12886		1.562	0.074649		1.385	-0.45973		1.086	-0.20796
	1.3	-0.12759		1.563	0.076295		1.386	-0.46054		1.087	-0.20847
	1.301	-0.12807		1.564	0.075812		1.387	-0.46175		1.088	-0.20788
	1.302	-0.12771		1.565	0.075408		1.387	-0.4624		1.088	-0.20719
	1.303	-0.12758		1.566	0.075527		1.388	-0.46224		1.089	-0.2067
	1.303	-0.12668		1.568	0.074697		1.389	-0.46175		1.09	-0.20633
	1.304	-0.12634		1.569	0.074285		1.39	-0.46139		1.091	-0.20681
	1.305	-0.1256		1.57	0.07479		1.391	-0.46109		1.091	-0.20685
	1.306	-0.12509		1.571	0.072795		1.392	-0.46099		1.092	-0.20616
	1.307	-0.12396		1.572	0.071293		1.393	-0.46255		1.093	-0.20414
	1.308	-0.12363		1.573	0.072499		1.394	-0.46301		1.093	-0.20337
	1.308	-0.1226		1.574	0.072955		1.395	-0.46178		1.094	-0.20336
	1.309	-0.1211		1.575	0.072466		1.395	-0.4606		1.095	-0.2033
	1.31	-0.12143		1.576	0.070124		1.396	-0.46276		1.095	-0.2023
	1.311	-0.12086		1.577	0.068762		1.397	-0.46261		1.096	-0.20263
	1.312	-0.12052		1.578	0.068303		1.398	-0.46208		1.097	-0.20336
	1.313	-0.12021		1.579	0.069585		1.399	-0.46215		1.098	-0.20341
	1.313	-0.12029		1.58	0.071001		1.4	-0.46216		1.098	-0.20374
	1.314	-0.11974		1.581	0.070994		1.401	-0.46224		1.099	-0.20382
	1.315	-0.12048		1.582	0.072126		1.402	-0.46189		1.1	-0.20295
	1.316	-0.12005		1.583	0.074504		1.403	-0.4617		1.1	-0.20208
	1.317	-0.12076		1.584	0.075259		1.403	-0.46179		1.101	-0.20337
	1.317	-0.12104		1.585	0.073913		1.404	-0.46184		1.102	-0.20405
	1.318	-0.12011		1.586	0.075519		1.405	-0.4611		1.102	-0.20409
	1.319	-0.11982		1.587	0.075782		1.406	-0.45975		1.103	-0.20299
	1.32	-0.11957		1.588	0.077093		1.407	-0.45938		1.104	-0.20319
	1.321	-0.11987		1.589	0.078575		1.408	-0.45938		1.104	-0.20343
	1.322	-0.11986		1.59	0.079904		1.409	-0.45847		1.105	-0.20312
	1.322	-0.12002		1.591	0.078368		1.41	-0.45773		1.106	-0.2041
	1.323	-0.12069		1.592	0.077161		1.41	-0.45758		1.107	-0.2057
	1.324	-0.1211		1.593	0.07866		1.411	-0.45751		1.107	-0.2065
	1.325	-0.12152		1.594	0.078963		1.412	-0.45819		1.108	-0.20648
	1.326	-0.12213		1.595	0.07807		1.413	-0.45933		1.109	-0.20595
	1.327	-0.12181		1.596	0.078329		1.414	-0.45998		1.109	-0.20534
	1.327	-0.12286		1.597	0.078899		1.415	-0.45962		1.11	-0.20524
	1.328	-0.12237		1.598	0.078888		1.416	-0.45879		1.111	-0.20582
	1.329	-0.12295		1.599	0.078912		1.417	-0.45919		1.111	-0.20616
	1.33	-0.12373		1.6	0.078556		1.418	-0.45961		1.112	-0.20638
	1.331	-0.12218		1.601	0.078062		1.418	-0.4597		1.113	-0.20638
	1.332	-0.1211		1.602	0.076558		1.419	-0.4592		1.114	-0.20747
	1.332	-0.11998		1.603	0.078061		1.42	-0.45831		1.114	-0.20763
	1.333	-0.12011		1.604	0.080108		1.421	-0.45916		1.115	-0.20743
	1.334	-0.11865		1.605	0.08083		1.422	-0.45931		1.116	-0.20731
	1.335	-0.11763		1.606	0.080825		1.423	-0.45872		1.116	-0.2068
	1.336	-0.11685		1.607	0.081059		1.424	-0.45883		1.117	-0.20606
	1.337	-0.11604		1.608	0.081604		1.425	-0.45965		1.118	-0.20617
	1.337	-0.11592		1.609	0.082252		1.426	-0.45995		1.118	-0.20685
	1.338	-0.11621		1.61	0.083369		1.426	-0.45912		1.119	-0.20791
	1.339	-0.1162		1.611	0.084126		1.427	-0.45807		1.12	-0.20698
	1.34	-0.11657		1.612	0.084748		1.428	-0.45827		1.12	-0.20726
	1.341	-0.1162		1.613	0.085257		1.429	-0.45931		1.121	-0.20811
	1.342	-0.11641		1.614	0.085469		1.43	-0.45942		1.122	-0.20893
	1.342	-0.11661		1.615	0.085974		1.431	-0.45974		1.123	-0.20769
	1.343	-0.11598		1.616	0.086745		1.432	-0.45941		1.123	-0.20779
	1.344	-0.11642		1.617	0.087187		1.433	-0.46063		1.124	-0.20781
	1.345	-0.11729		1.618	0.086416		1.434	-0.46032		1.125	-0.20656
	1.346	-0.11716		1.619	0.086906		1.434	-0.46065		1.125	-0.20534
	1.347	-0.11803		1.62	0.087862		1.435	-0.46055		1.126	-0.20562
	1.347	-0.11684		1.621	0.085457		1.436	-0.45989		1.127	-0.20571
	1.348	-0.11789		1.622	0.083727		1.437	-0.4595		1.127	-0.20525
	1.349	-0.11759		1.623	0.081909		1.438	-0.46106		1.128	-0.20554
	1.35	-0.11771		1.624	0.082109		1.439	-0.46188		1.129	-0.20674
	1.351	-0.11916		1.625	0.082274		1.44	-0.46184		1.13	-0.20701
	1.352	-0.11887		1.626	0.081886		1.441	-0.4625		1.13	-0.20594
	1.352	-0.11809		1.627	0.083602		1.442	-0.46289		1.131	-0.20481
	1.353	-0.11833		1.628	0.083977		1.442	-0.46285		1.132	-0.20412
	1.354	-0.1191		1.629	0.083557		1.443	-0.46211		1.132	-0.2044
	1.355	-0.11847		1.63	0.083155		1.444	-0.46142		1.133	-0.20476
	1.356	-0.11908		1.631	0.08382		1.445	-0.46143		1.134	-0.20446
	1.357	-0.11959		1.632	0.082721		1.446	-0.46098		1.134	-0.20532
	1.357	-0.12066		1.633	0.08285		1.447	-0.46021		1.135	-0.20574
	1.358	-0.12071		1.634	0.084839		1.448	-0.46085		1.136	-0.20642
	1.359	-0.1216		1.635	0.086117		1.449	-0.46039		1.136	-0.20413
	1.36	-0.12268		1.636	0.086817		1.45	-0.46113		1.137	-0.20397
	1.361	-0.12364		1.637	0.086872		1.45	-0.46151		1.138	-0.20174
	1.362	-0.12405		1.638	0.086941		1.451	-0.46164		1.139	-0.20039
	1.362	-0.12415		1.639	0.088369		1.452	-0.46328		1.139	-0.20032
	1.363	-0.12434		1.64	0.089198		1.453	-0.46259		1.14	-0.20265
	1.364	-0.12441		1.641	0.088471		1.454	-0.46428		1.141	-0.20283
	1.365	-0.12397		1.642	0.086687		1.455	-0.4635		1.141	-0.20309
	1.366	-0.12353		1.643	0.08721		1.456	-0.46494		1.142	-0.20357
	1.367	-0.12361		1.644	0.087071		1.457	-0.46444		1.143	-0.20505
	1.367	-0.1234		1.645	0.08804		1.457	-0.46313		1.143	-0.20655
	1.368	-0.12331		1.646	0.086943		1.458	-0.46342		1.144	-0.20768
	1.369	-0.12275		1.647	0.086407		1.459	-0.46454		1.145	-0.20861
	1.37	-0.12265		1.648	0.08718		1.46	-0.46389		1.146	-0.20855
	1.371	-0.12219		1.649	0.08712		1.461	-0.46326		1.146	-0.20825
	1.372	-0.12236		1.65	0.088341		1.462	-0.46276		1.147	-0.20915
	1.372	-0.12361		1.651	0.088518		1.463	-0.46265		1.148	-0.20903
	1.373	-0.12465		1.652	0.089639		1.464	-0.46342		1.148	-0.21002
	1.374	-0.12505		1.653	0.090343		1.465	-0.46439		1.149	-0.21016
	1.375	-0.12562		1.654	0.090787		1.465	-0.46485		1.15	-0.20995
	1.376	-0.12571		1.655	0.091535		1.466	-0.46472		1.15	-0.20939
	1.377	-0.12616		1.656	0.091322		1.467	-0.4654		1.151	-0.20923
	1.377	-0.12647		1.657	0.091313		1.468	-0.46635		1.152	-0.20785
	1.378	-0.12699		1.658	0.092776		1.469	-0.46608		1.152	-0.20811
	1.379	-0.12742		1.659	0.094133		1.47	-0.46559		1.153	-0.20644
	1.38	-0.12703		1.66	0.09454		1.471	-0.46605		1.154	-0.20701
	1.381	-0.12657		1.661	0.094421		1.472	-0.46616		1.155	-0.20704
	1.382	-0.12498		1.662	0.095253		1.473	-0.46638		1.155	-0.20976
	1.382	-0.12531		1.663	0.094587		1.473	-0.46552		1.156	-0.21118
	1.383	-0.1248		1.664	0.094647		1.474	-0.46528		1.157	-0.21068
	1.384	-0.12437		1.665	0.094831		1.475	-0.46473		1.157	-0.209
	1.385	-0.12471		1.666	0.095942		1.476	-0.46403		1.158	-0.2074
	1.386	-0.12497		1.667	0.095156		1.477	-0.46292		1.159	-0.20808
	1.387	-0.12487		1.668	0.097781		1.478	-0.46225		1.159	-0.20829
	1.387	-0.12503		1.669	0.099586		1.479	-0.4618		1.16	-0.2073
	1.388	-0.12474		1.67	0.098879		1.48	-0.46255		1.161	-0.20658
	1.389	-0.12504		1.671	0.098102		1.481	-0.46368		1.162	-0.20568
	1.39	-0.12515		1.672	0.097933		1.481	-0.46347		1.162	-0.20536
	1.391	-0.12629		1.673	0.098779		1.482	-0.4631		1.163	-0.20588
	1.392	-0.12645		1.674	0.09838		1.483	-0.46303		1.164	-0.20604
	1.392	-0.12616		1.675	0.09778		1.484	-0.46386		1.164	-0.2064
	1.393	-0.12626		1.676	0.097365		1.485	-0.46357		1.165	-0.20727
	1.394	-0.12713		1.677	0.094501		1.486	-0.46364		1.166	-0.20788
	1.395	-0.12735		1.678	0.093041		1.487	-0.46215		1.166	-0.20975
	1.396	-0.12679		1.679	0.093335		1.488	-0.46203		1.167	-0.20986
	1.397	-0.12755		1.68	0.093264		1.489	-0.46177		1.168	-0.21096
	1.397	-0.12727		1.681	0.093111		1.489	-0.46233		1.168	-0.21203
	1.398	-0.12686		1.682	0.09481		1.49	-0.46209		1.169	-0.21377
	1.399	-0.12661		1.683	0.094334		1.491	-0.46204		1.17	-0.21384
	1.4	-0.12658		1.684	0.094475		1.492	-0.46248		1.171	-0.21333
	1.401	-0.12486		1.685	0.094486		1.493	-0.4624		1.171	-0.21413
	1.402	-0.12395		1.686	0.095098		1.494	-0.46303		1.172	-0.21478
	1.402	-0.12383		1.687	0.097188		1.495	-0.46294		1.173	-0.21587
	1.403	-0.12362		1.688	0.095951		1.496	-0.46141		1.173	-0.21573
	1.404	-0.12338		1.689	0.096128		1.496	-0.46059		1.174	-0.21492
	1.405	-0.12305		1.69	0.098521		1.497	-0.45984		1.175	-0.21569
	1.406	-0.1232		1.691	0.098152		1.498	-0.45881		1.175	-0.21643
	1.407	-0.12253		1.692	0.097325		1.499	-0.45869		1.176	-0.21843
	1.407	-0.12222		1.693	0.097253		1.5	-0.45784		1.177	-0.21868
	1.408	-0.1223		1.694	0.097395		1.501	-0.45694		1.178	-0.21773
	1.409	-0.12221		1.695	0.096856		1.502	-0.45535		1.178	-0.21749
	1.41	-0.12285		1.696	0.095954		1.503	-0.45516		1.179	-0.21768
	1.411	-0.12358		1.697	0.095639		1.504	-0.45462		1.18	-0.21771
	1.412	-0.12391		1.698	0.094535		1.504	-0.45318		1.18	-0.21805
	1.412	-0.12395		1.699	0.092523		1.505	-0.45195		1.181	-0.21752
	1.413	-0.12338		1.7	0.091778		1.506	-0.45105		1.182	-0.21766
	1.414	-0.12278		1.701	0.091477		1.507	-0.44957		1.182	-0.21777
	1.415	-0.12169		1.702	0.091408		1.508	-0.44984		1.183	-0.21875
	1.416	-0.12174		1.703	0.092411		1.509	-0.44894		1.184	-0.21974
	1.417	-0.12157		1.704	0.093153		1.51	-0.45015		1.184	-0.21922
	1.417	-0.12236		1.705	0.093291		1.511	-0.45162		1.185	-0.21839
	1.418	-0.12251		1.706	0.092858		1.512	-0.45152		1.186	-0.21834
	1.419	-0.12209		1.707	0.092175		1.512	-0.45132		1.187	-0.21837
	1.42	-0.12201		1.708	0.091598		1.513	-0.45162		1.187	-0.2177
	1.421	-0.12136		1.709	0.091518		1.514	-0.45115		1.188	-0.21726
	1.422	-0.12226		1.71	0.091486		1.515	-0.45036		1.189	-0.21794
	1.422	-0.12274		1.711	0.091891		1.516	-0.45078		1.189	-0.21881
	1.423	-0.12406		1.712	0.094327		1.517	-0.45102		1.19	-0.21935
	1.424	-0.12336		1.713	0.094666		1.518	-0.45059		1.191	-0.21922
	1.425	-0.12337		1.714	0.094391		1.519	-0.45188		1.191	-0.21953
	1.426	-0.1239		1.715	0.093973		1.52	-0.4522		1.192	-0.22042
	1.426	-0.1238		1.716	0.093191		1.52	-0.45239		1.193	-0.21947
	1.427	-0.12328		1.717	0.093746		1.521	-0.45366		1.194	-0.21957
	1.428	-0.12251		1.718	0.093426		1.522	-0.45451		1.194	-0.21801
	1.429	-0.12335		1.719	0.094008		1.523	-0.45629		1.195	-0.21795
	1.43	-0.12395		1.72	0.093477		1.524	-0.45818		1.196	-0.21944
	1.431	-0.12501		1.721	0.095271		1.525	-0.46024		1.196	-0.22109
	1.431	-0.1247		1.722	0.096633		1.526	-0.46209		1.197	-0.22132
	1.432	-0.12459		1.723	0.097678		1.527	-0.46323		1.198	-0.22191
	1.433	-0.12419		1.724	0.097309		1.528	-0.46427		1.198	-0.22295
	1.434	-0.12347		1.725	0.098436		1.528	-0.46592		1.199	-0.22359
	1.435	-0.12304		1.726	0.099802		1.529	-0.46675		1.2	-0.22369
	1.436	-0.12236		1.727	0.101581		1.53	-0.46792		1.201	-0.22378
	1.436	-0.12255		1.728	0.103249		1.531	-0.46968		1.201	-0.22354
	1.437	-0.1227		1.729	0.10442		1.532	-0.46897		1.202	-0.22277
	1.438	-0.12243		1.73	0.104829		1.533	-0.47107		1.203	-0.2226
	1.439	-0.12233		1.731	0.1035		1.534	-0.47081		1.203	-0.22324
	1.44	-0.12225		1.732	0.103457		1.535	-0.46994		1.204	-0.22323
	1.441	-0.12174		1.733	0.10436		1.535	-0.4704		1.205	-0.22254
	1.441	-0.12248		1.734	0.105336		1.536	-0.47194		1.205	-0.22257
	1.442	-0.12361		1.735	0.104748		1.537	-0.47321		1.206	-0.22281
	1.443	-0.12421		1.736	0.107559		1.538	-0.47542		1.207	-0.22406
	1.444	-0.12441		1.737	0.107936		1.539	-0.47556		1.207	-0.22406
	1.445	-0.12443		1.738	0.105886		1.54	-0.47698		1.208	-0.22427
	1.446	-0.12429		1.739	0.105187		1.541	-0.47672		1.209	-0.22519
	1.446	-0.12425		1.74	0.10511		1.542	-0.47734		1.21	-0.2232
	1.447	-0.1238		1.741	0.103297		1.543	-0.47909		1.21	-0.22305
	1.448	-0.1237		1.742	0.104679		1.543	-0.48118		1.211	-0.22432
	1.449	-0.12427		1.743	0.102585		1.544	-0.48138		1.212	-0.22453
	1.45	-0.1246		1.744	0.102221		1.545	-0.48154		1.212	-0.22628
	1.451	-0.12426		1.745	0.101112		1.546	-0.48151		1.213	-0.22736
	1.451	-0.12355		1.746	0.100124		1.547	-0.48095		1.214	-0.22739
	1.452	-0.12277		1.747	0.098158		1.548	-0.48101		1.214	-0.22687
	1.453	-0.1232		1.748	0.096376		1.549	-0.48109		1.215	-0.22645
	1.454	-0.12381		1.749	0.095599		1.55	-0.48181		1.216	-0.22728
	1.455	-0.124		1.75	0.095346		1.551	-0.48334		1.217	-0.2274
	1.456	-0.1242		1.751	0.096056		1.551	-0.48336		1.217	-0.22783
	1.456	-0.12414		1.752	0.097026		1.552	-0.48358		1.218	-0.22855
	1.457	-0.12392		1.753	0.096447		1.553	-0.48274		1.219	-0.22882
	1.458	-0.12361		1.754	0.095474		1.554	-0.48374		1.219	-0.22843
	1.459	-0.12309		1.755	0.095936		1.555	-0.48451		1.22	-0.22883
	1.46	-0.12283		1.756	0.096858		1.556	-0.48443		1.221	-0.22992
	1.461	-0.12265		1.757	0.097621		1.557	-0.48391		1.221	-0.22966
	1.461	-0.12277		1.758	0.09893		1.558	-0.48401		1.222	-0.2303
	1.462	-0.12301		1.759	0.100089		1.559	-0.48343		1.223	-0.2304
	1.463	-0.12242		1.76	0.101055		1.559	-0.4832		1.223	-0.23092
	1.464	-0.12187		1.761	0.099824		1.56	-0.48217		1.224	-0.23183
	1.465	-0.12114		1.762	0.099504		1.561	-0.48166		1.225	-0.23223
	1.466	-0.12165		1.763	0.099775		1.562	-0.48107		1.226	-0.2318
	1.466	-0.12226		1.764	0.099296		1.563	-0.48255		1.226	-0.23123
	1.467	-0.12184		1.765	0.097759		1.564	-0.48107		1.227	-0.23107
	1.468	-0.12224		1.766	0.096826		1.565	-0.47989		1.228	-0.22905
	1.469	-0.12254		1.767	0.0973		1.566	-0.47891		1.228	-0.23038
	1.47	-0.12316		1.768	0.09722		1.567	-0.47827		1.229	-0.23041
	1.471	-0.12323		1.769	0.095886		1.567	-0.47771		1.23	-0.23182
	1.471	-0.12289		1.77	0.096123		1.568	-0.47833		1.23	-0.23197
	1.472	-0.12211		1.771	0.097456		1.569	-0.47943		1.231	-0.23213
	1.473	-0.12168		1.772	0.097739		1.57	-0.47925		1.232	-0.23007
	1.474	-0.12096		1.773	0.097484		1.571	-0.47788		1.233	-0.22875
	1.475	-0.12113		1.774	0.098026		1.572	-0.47701		1.233	-0.22959
	1.476	-0.12151		1.775	0.097181		1.573	-0.47712		1.234	-0.22856
	1.476	-0.12245		1.776	0.0974		1.574	-0.47785		1.235	-0.22567
	1.477	-0.12304		1.777	0.098833		1.575	-0.47873		1.235	-0.22501
	1.478	-0.12308		1.778	0.100312		1.575	-0.47921		1.236	-0.22442
	1.479	-0.12319		1.779	0.09921		1.576	-0.47819		1.237	-0.22468
	1.48	-0.1231		1.78	0.101036		1.577	-0.47626		1.237	-0.22464
	1.481	-0.12313		1.781	0.101344		1.578	-0.47577		1.238	-0.22455
	1.481	-0.12292		1.782	0.101537		1.579	-0.47663		1.239	-0.22432
	1.482	-0.12276		1.783	0.101731		1.58	-0.47568		1.239	-0.2238
	1.483	-0.12179		1.784	0.100394		1.581	-0.47535		1.24	-0.22412
	1.484	-0.12106		1.785	0.101695		1.582	-0.47498		1.241	-0.22355
	1.485	-0.12131		1.786	0.102975		1.582	-0.47531		1.242	-0.22297
	1.486	-0.12123		1.787	0.104617		1.583	-0.47607		1.242	-0.2226
	1.486	-0.12084		1.788	0.104238		1.584	-0.47685		1.243	-0.22268
	1.487	-0.12069		1.789	0.103125		1.585	-0.47682		1.244	-0.22341
	1.488	-0.12098		1.79	0.104253		1.586	-0.47703		1.244	-0.22437
	1.489	-0.12177		1.791	0.105161		1.587	-0.47768		1.245	-0.22588
	1.49	-0.12227		1.792	0.105719		1.588	-0.47823		1.246	-0.22629
	1.491	-0.12264		1.793	0.107059		1.589	-0.4791		1.246	-0.22508
	1.491	-0.12288		1.794	0.107173		1.59	-0.48036		1.247	-0.22322
	1.492	-0.12282		1.795	0.106497		1.59	-0.48073		1.248	-0.22292
	1.493	-0.12262		1.796	0.106454		1.591	-0.47983		1.249	-0.22338
	1.494	-0.12352		1.797	0.10619		1.592	-0.47832		1.249	-0.2258
	1.495	-0.12363		1.798	0.106342		1.593	-0.47778		1.25	-0.22682
	1.496	-0.12394		1.799	0.10543		1.594	-0.47924		1.251	-0.22638
	1.496	-0.12422		1.8	0.1072		1.595	-0.47957		1.251	-0.22792
	1.497	-0.12441		1.801	0.110007		1.596	-0.47889		1.252	-0.22945
	1.498	-0.12515		1.802	0.111316		1.597	-0.47856		1.253	-0.23003
	1.499	-0.12582		1.803	0.11112		1.598	-0.47629		1.253	-0.23007
	1.5	-0.12655		1.804	0.11077		1.598	-0.47609		1.254	-0.22894
	1.501	-0.12676		1.805	0.110668		1.599	-0.47618		1.255	-0.22948
	1.501	-0.12713		1.806	0.11073		1.6	-0.47786		1.255	-0.22962
	1.502	-0.12798		1.807	0.109623		1.601	-0.47833		1.256	-0.22864
	1.503	-0.12803		1.808	0.111698		1.602	-0.4775		1.257	-0.22806
	1.504	-0.12846		1.809	0.111048		1.603	-0.47823		1.258	-0.22768
	1.505	-0.12916		1.81	0.110569		1.604	-0.47844		1.258	-0.22796
	1.506	-0.12997		1.811	0.110215		1.605	-0.47804		1.259	-0.22757
	1.506	-0.13082		1.812	0.111603		1.606	-0.47828		1.26	-0.227
	1.507	-0.13068		1.813	0.110928		1.606	-0.47874		1.26	-0.22671
	1.508	-0.13034		1.814	0.109915		1.607	-0.4787		1.261	-0.22608
	1.509	-0.1307		1.815	0.108578		1.608	-0.47799		1.262	-0.22515
	1.51	-0.13027		1.816	0.107894		1.609	-0.4775		1.262	-0.22396
	1.511	-0.13059		1.817	0.107986		1.61	-0.47826		1.263	-0.22346
	1.511	-0.13086		1.818	0.108399		1.611	-0.47789		1.264	-0.22427
	1.512	-0.13045		1.819	0.108255		1.612	-0.47739		1.265	-0.22489
	1.513	-0.1301		1.82	0.108584		1.613	-0.47549		1.265	-0.2248
	1.514	-0.13022		1.821	0.108802		1.614	-0.47442		1.266	-0.22425
	1.515	-0.13098		1.822	0.108865		1.614	-0.47485		1.267	-0.22282
	1.516	-0.13184		1.823	0.109436		1.615	-0.47607		1.267	-0.22178
	1.516	-0.13196		1.824	0.110155		1.616	-0.47671		1.268	-0.22113
	1.517	-0.13229		1.825	0.110525		1.617	-0.47597		1.269	-0.22018
	1.518	-0.13227		1.826	0.110522		1.618	-0.47642		1.269	-0.21944
	1.519	-0.1321		1.827	0.110923		1.619	-0.47618		1.27	-0.2188
	1.52	-0.13181		1.828	0.111204		1.62	-0.47635		1.271	-0.2185
	1.521	-0.13195		1.829	0.111513		1.621	-0.47729		1.271	-0.2186
	1.521	-0.13222		1.83	0.111229		1.621	-0.47781		1.272	-0.2186
	1.522	-0.13222		1.831	0.113095		1.622	-0.47758		1.273	-0.21822
	1.523	-0.13249		1.832	0.114769		1.623	-0.47725		1.274	-0.21867
	1.524	-0.13242		1.833	0.115955		1.624	-0.47732		1.274	-0.2194
	1.525	-0.13241		1.834	0.115726		1.625	-0.47806		1.275	-0.21918
	1.526	-0.13304		1.835	0.117383		1.626	-0.47888		1.276	-0.22002
	1.526	-0.13237		1.836	0.118735		1.627	-0.47913		1.276	-0.22007
	1.527	-0.13127		1.837	0.11834		1.628	-0.4806		1.277	-0.22095
	1.528	-0.13082		1.838	0.118057		1.629	-0.48056		1.278	-0.22015
	1.529	-0.13117		1.839	0.116965		1.629	-0.47932		1.278	-0.21917
	1.53	-0.13104		1.84	0.115434		1.63	-0.47873		1.279	-0.21882
	1.531	-0.13037		1.841	0.114992		1.631	-0.47801		1.28	-0.21854
	1.531	-0.13022		1.842	0.116703		1.632	-0.47835		1.281	-0.21809
	1.532	-0.12983		1.843	0.116683		1.633	-0.47811		1.281	-0.2183
	1.533	-0.12944		1.844	0.11547		1.634	-0.47755		1.282	-0.21926
	1.534	-0.13021		1.845	0.115044		1.635	-0.4777		1.283	-0.21844
	1.535	-0.13102		1.846	0.11582		1.636	-0.47861		1.283	-0.21799
	1.535	-0.13051		1.847	0.116748		1.637	-0.47981		1.284	-0.21783
	1.536	-0.12914		1.848	0.116261		1.637	-0.4804		1.285	-0.21738
	1.537	-0.12808		1.849	0.116659		1.638	-0.48005		1.285	-0.21836
	1.538	-0.12777		1.85	0.116548		1.639	-0.47938		1.286	-0.21984
	1.539	-0.1278		1.851	0.117882		1.64	-0.47816		1.287	-0.22096
	1.54	-0.12774		1.852	0.120228		1.641	-0.47814		1.287	-0.22225
	1.54	-0.12763		1.853	0.123047		1.642	-0.47643		1.288	-0.22256
	1.541	-0.12733		1.854	0.124142		1.643	-0.47637		1.289	-0.22323
	1.542	-0.12752		1.855	0.124482		1.644	-0.47611		1.29	-0.22439
	1.543	-0.12799		1.856	0.124485		1.645	-0.47635		1.29	-0.22345
	1.544	-0.1282		1.857	0.12537		1.645	-0.47585		1.291	-0.22259
	1.545	-0.12821		1.858	0.126366		1.646	-0.47666		1.292	-0.22247
	1.545	-0.12772		1.859	0.12692		1.647	-0.47591		1.292	-0.22245
	1.546	-0.12729		1.86	0.127395		1.648	-0.47602		1.293	-0.2225
	1.547	-0.12687		1.861	0.126677		1.649	-0.47452		1.294	-0.22193
	1.548	-0.12675		1.862	0.126311		1.65	-0.47355		1.294	-0.22133
	1.549	-0.12777		1.863	0.126291		1.651	-0.47134		1.295	-0.22133
	1.55	-0.12879		1.864	0.124279		1.652	-0.47056		1.296	-0.22212
	1.55	-0.12879		1.865	0.121424		1.653	-0.47072		1.297	-0.22325
	1.551	-0.12894		1.866	0.120014		1.653	-0.47153		1.297	-0.22382
	1.552	-0.12801		1.867	0.119773		1.654	-0.47345		1.298	-0.22446
	1.553	-0.1274		1.868	0.119121		1.655	-0.47323		1.299	-0.22574
	1.554	-0.12714		1.869	0.118584		1.656	-0.47257		1.299	-0.22622
	1.555	-0.12663		1.87	0.118184		1.657	-0.47153		1.3	-0.22608
	1.555	-0.12633		1.871	0.117336		1.658	-0.47039		1.301	-0.22636
	1.556	-0.12594		1.872	0.115588		1.659	-0.47089		1.301	-0.22664
	1.557	-0.1257		1.873	0.115006		1.66	-0.47161		1.302	-0.22642
	1.558	-0.12583		1.874	0.113651		1.661	-0.47298		1.303	-0.22663
	1.559	-0.12571		1.875	0.112298		1.661	-0.47411		1.303	-0.22733
	1.56	-0.12541		1.876	0.111873		1.662	-0.47535		1.304	-0.22677
	1.56	-0.12514		1.877	0.112589		1.663	-0.4757		1.305	-0.22689
	1.561	-0.12494		1.878	0.11307		1.664	-0.47578		1.306	-0.22621
	1.562	-0.12448		1.879	0.115895		1.665	-0.47466		1.306	-0.22706
	1.563	-0.12475		1.88	0.115669		1.666	-0.47382		1.307	-0.22676
	1.564	-0.12483		1.881	0.118294		1.667	-0.47308		1.308	-0.22613
	1.565	-0.12458		1.882	0.119391		1.668	-0.47344		1.308	-0.22647
	1.565	-0.12471		1.883	0.119858		1.668	-0.47369		1.309	-0.22608
	1.566	-0.12488		1.884	0.12234		1.669	-0.47392		1.31	-0.22623
	1.567	-0.12471		1.885	0.123664		1.67	-0.47446		1.31	-0.22616
	1.568	-0.12483		1.886	0.123582		1.671	-0.47566		1.311	-0.22597
	1.569	-0.12527		1.887	0.124459		1.672	-0.47639		1.312	-0.22627
	1.57	-0.12552		1.888	0.123719		1.673	-0.4771		1.313	-0.22659
	1.57	-0.12532		1.889	0.123543		1.674	-0.47679		1.313	-0.2261
	1.571	-0.12481		1.89	0.123084		1.675	-0.47672		1.314	-0.22579
	1.572	-0.12481		1.891	0.122313		1.676	-0.47629		1.315	-0.22614
	1.573	-0.12477		1.892	0.122255		1.676	-0.47564		1.315	-0.22658
	1.574	-0.12428		1.893	0.121616		1.677	-0.47656		1.316	-0.22692
	1.575	-0.12396		1.894	0.120261		1.678	-0.4781		1.317	-0.22707
	1.575	-0.12363		1.895	0.119611		1.679	-0.47906		1.317	-0.22662
	1.576	-0.1237		1.896	0.116134		1.68	-0.47876		1.318	-0.22533
	1.577	-0.12419		1.897	0.113712		1.681	-0.47887		1.319	-0.22647
	1.578	-0.12535		1.898	0.113299		1.682	-0.47852		1.32	-0.22758
	1.579	-0.12664		1.899	0.111692		1.683	-0.47764		1.32	-0.22827
	1.58	-0.12698		1.9	0.111953		1.684	-0.47711		1.321	-0.22786
	1.58	-0.12644		1.901	0.113052		1.684	-0.47717		1.322	-0.22778
	1.581	-0.12592		1.902	0.113049		1.685	-0.47701		1.322	-0.22757
	1.582	-0.12543		1.903	0.11476		1.686	-0.47737		1.323	-0.22565
	1.583	-0.12505		1.904	0.114199		1.687	-0.47889		1.324	-0.2258
	1.584	-0.12481		1.905	0.115836		1.688	-0.48019		1.324	-0.22589
	1.585	-0.12421		1.906	0.115827		1.689	-0.48128		1.325	-0.22567
	1.585	-0.12397		1.907	0.115268		1.69	-0.48093		1.326	-0.22587
	1.586	-0.12447		1.908	0.11672		1.691	-0.48013		1.326	-0.22625
	1.587	-0.12471		1.909	0.119164		1.692	-0.48044		1.327	-0.22704
	1.588	-0.12403		1.91	0.119326		1.692	-0.48104		1.328	-0.22778
	1.589	-0.1235		1.911	0.12069		1.693	-0.48066		1.329	-0.22768
	1.59	-0.12377		1.912	0.121413		1.694	-0.48082		1.329	-0.22812
	1.59	-0.12378		1.913	0.120119		1.695	-0.48126		1.33	-0.22874
	1.591	-0.12371		1.914	0.118845		1.696	-0.48153		1.331	-0.22987
	1.592	-0.12356		1.915	0.1176		1.697	-0.48221		1.331	-0.22938
	1.593	-0.12329		1.916	0.11583		1.698	-0.48262		1.332	-0.22854
	1.594	-0.12399		1.917	0.114427		1.699	-0.48298		1.333	-0.22791
	1.595	-0.12422		1.918	0.113892		1.7	-0.48407		1.333	-0.22762
	1.595	-0.12419		1.919	0.113716		1.7	-0.48372		1.334	-0.22786
	1.596	-0.12466		1.92	0.112805		1.701	-0.48359		1.335	-0.22796
	1.597	-0.12524		1.921	0.113163		1.702	-0.48343		1.336	-0.22745
	1.598	-0.12527		1.922	0.113429		1.703	-0.48525		1.336	-0.22793
	1.599	-0.12466		1.923	0.111613		1.704	-0.4853		1.337	-0.22871
	1.6	-0.1247		1.924	0.111256		1.705	-0.48563		1.338	-0.22728
	1.6	-0.12498		1.925	0.108605		1.706	-0.4855		1.338	-0.22581
	1.601	-0.12554		1.926	0.110769		1.707	-0.4864		1.339	-0.22557
	1.602	-0.12638		1.927	0.111061		1.707	-0.4869		1.34	-0.22506
	1.603	-0.12656		1.928	0.111985		1.708	-0.48803		1.34	-0.22465
	1.604	-0.12676		1.929	0.110358		1.709	-0.48979		1.341	-0.22594
	1.605	-0.12683		1.93	0.111165		1.71	-0.49083		1.342	-0.22739
	1.605	-0.1267		1.931	0.111877		1.711	-0.49128		1.342	-0.22824
	1.606	-0.12629		1.932	0.112953		1.712	-0.4919		1.343	-0.22909
	1.607	-0.12614		1.933	0.112553		1.713	-0.49307		1.344	-0.22859
	1.608	-0.1265		1.934	0.111086		1.714	-0.49409		1.345	-0.22861
	1.609	-0.12605		1.935	0.110716		1.715	-0.49397		1.345	-0.2294
	1.61	-0.1257		1.936	0.110821		1.715	-0.49348		1.346	-0.23052
	1.61	-0.12595		1.937	0.1106		1.716	-0.49396		1.347	-0.23097
	1.611	-0.12618		1.938	0.110542		1.717	-0.49428		1.347	-0.23125
	1.612	-0.12632		1.939	0.110697		1.718	-0.49384		1.348	-0.23134
	1.613	-0.12688		1.94	0.110597		1.719	-0.49432		1.349	-0.23243
	1.614	-0.12775		1.941	0.11111		1.72	-0.49472		1.349	-0.2331
	1.615	-0.12787		1.942	0.112796		1.721	-0.49527		1.35	-0.23308
	1.615	-0.12792		1.943	0.113115		1.722	-0.4955		1.351	-0.23336
	1.616	-0.12824		1.944	0.111673		1.723	-0.49596		1.352	-0.23381
	1.617	-0.12842		1.945	0.110438		1.723	-0.4954		1.352	-0.23463
	1.618	-0.12839		1.946	0.1115		1.724	-0.49672		1.353	-0.23544
	1.619	-0.12804		1.947	0.113021		1.725	-0.49744		1.354	-0.23562
	1.62	-0.12726		1.948	0.11276		1.726	-0.49743		1.354	-0.23547
	1.62	-0.12638		1.949	0.111623		1.727	-0.49724		1.355	-0.23693
	1.621	-0.12576		1.95	0.111259		1.728	-0.49727		1.356	-0.23809
	1.622	-0.12564		1.951	0.110199		1.729	-0.4971		1.356	-0.23855
	1.623	-0.12576		1.952	0.109806		1.73	-0.49691		1.357	-0.23984
	1.624	-0.126		1.953	0.110437		1.731	-0.49662		1.358	-0.24065
	1.625	-0.12669		1.954	0.110243		1.731	-0.4959		1.358	-0.24153
	1.625	-0.12671		1.955	0.109072		1.732	-0.49499		1.359	-0.24222
	1.626	-0.12634		1.956	0.10767		1.733	-0.49422		1.36	-0.24148
	1.627	-0.12562		1.957	0.106945		1.734	-0.49369		1.361	-0.24143
	1.628	-0.12456		1.958	0.106631		1.735	-0.49315		1.361	-0.24248
	1.629	-0.12387		1.959	0.105714		1.736	-0.49257		1.362	-0.24267
	1.63	-0.12403		1.96	0.104637		1.737	-0.49343		1.363	-0.24255
	1.63	-0.12413		1.961	0.103726		1.738	-0.49356		1.363	-0.24164
	1.631	-0.12365		1.962	0.102854		1.739	-0.4935		1.364	-0.24129
	1.632	-0.12308		1.963	0.103313		1.739	-0.49393		1.365	-0.24177
	1.633	-0.12264		1.964	0.10447		1.74	-0.49422		1.365	-0.24127
	1.634	-0.12279		1.965	0.105429		1.741	-0.49477		1.366	-0.24067
	1.635	-0.12307		1.966	0.104145		1.742	-0.49522		1.367	-0.24215
	1.635	-0.12278		1.967	0.103329		1.743	-0.49563		1.368	-0.24388
	1.636	-0.12231		1.968	0.104562		1.744	-0.49647		1.368	-0.24345
	1.637	-0.12265		1.969	0.106593		1.745	-0.49635		1.369	-0.24233
	1.638	-0.12313		1.97	0.106072		1.746	-0.49551		1.37	-0.24226
	1.639	-0.12283		1.971	0.105505		1.746	-0.49385		1.37	-0.2421
	1.639	-0.12279		1.972	0.104535		1.747	-0.49396		1.371	-0.24258
	1.64	-0.12315		1.973	0.105479		1.748	-0.49226		1.372	-0.24502
	1.641	-0.12282		1.974	0.107098		1.749	-0.49268		1.372	-0.24637
	1.642	-0.12234		1.975	0.108321		1.75	-0.4931		1.373	-0.24654
	1.643	-0.1222		1.976	0.108839		1.751	-0.49256		1.374	-0.24591
	1.644	-0.12164		1.977	0.109528		1.752	-0.49241		1.374	-0.24576
	1.644	-0.12145		1.978	0.110361		1.753	-0.49256		1.375	-0.2453
	1.645	-0.12149		1.979	0.110977		1.754	-0.49347		1.376	-0.24518
	1.646	-0.12064		1.98	0.113135		1.754	-0.49354		1.377	-0.24517
	1.647	-0.12015		1.981	0.112367		1.755	-0.4928		1.377	-0.24543
	1.648	-0.12079		1.982	0.111842		1.756	-0.49142		1.378	-0.2464
	1.649	-0.12096		1.983	0.111006		1.757	-0.4902		1.379	-0.24776
	1.649	-0.12106		1.984	0.113434		1.758	-0.48962		1.379	-0.24794
	1.65	-0.12162		1.985	0.114415		1.759	-0.48965		1.38	-0.24718
	1.651	-0.12208		1.986	0.11501		1.76	-0.48892		1.381	-0.24728
	1.652	-0.12223		1.987	0.114868		1.761	-0.49013		1.381	-0.24809
	1.653	-0.12259		1.988	0.114726		1.762	-0.49084		1.382	-0.24758
	1.654	-0.12267		1.989	0.114611		1.762	-0.49046		1.383	-0.24666
	1.654	-0.12218		1.99	0.115107		1.763	-0.48997		1.384	-0.24753
	1.655	-0.12163		1.991	0.115603		1.764	-0.4886		1.384	-0.24841
	1.656	-0.12164		1.992	0.116098		1.765	-0.48745		1.385	-0.24895
	1.657	-0.12177		1.993	0.116387		1.766	-0.48677		1.386	-0.2499
	1.658	-0.12166		1.994	0.1166		1.767	-0.48744		1.386	-0.25094
	1.659	-0.12109		1.995	0.116814		1.768	-0.4882		1.387	-0.25282
	1.659	-0.1207		1.996	0.116684		1.769	-0.48862		1.388	-0.25285
	1.66	-0.12082		1.997	0.116156		1.77	-0.48873		1.388	-0.25284
	1.661	-0.12121		1.998	0.110557		1.77	-0.48923		1.389	-0.25423
	1.662	-0.12216		1.999	0.110798		1.771	-0.48811		1.39	-0.25417
[truncated: 43,184 more rows]

## Sheet: Fig4B
Fig. 4B	Imm 2 (day 42) sera ID50 titer
	WT	CC_FLE	CC_Core	DI-DIII	DIII	DIII-NP/DIII	PBS
	1376	325035	300	276	1200	3250	140
	180507	1443	320	255	1150	639	156
	195796	11815	140	361	1550	250
	41750	10327	140	215	2387	35683

## Sheet: Fig5B
Fig. 5B	Day 35 Sera ZIKV RVP ID50
	WT, Adjuplex	CC_FLE, Adjuplex	CC_FLE, PCEP	CC_FLE, PCEP+R848	CC_FLE, PCPP	CC_FLE, PCPP+R848	CC_FLE, R848	CC_FLE, no adjuvant	PBS
	15688	7279.5	5791.5	14645.5	330.95	1300.5	100	100	100
	11824	4140.5	5383.5	21116.5	100	150	100	100	100
	19314.5	5935	8504	10424	100	1033.5	100	100	100
	23174	19252.5	4438.5	6070.5	3074	250	200	100	100
	27992	8390.5	17787	11958	501.7	8500	100	100	100
	1144	24620.5	26096	4824.5	144	275	100	100

## Sheet: Fig5C
Fig. 5C	Day 42 Sera ZIKV Neutralization (%)
	Dilution factor		CC_FLE PCEP+R848			CC_FLE adjuplex			WT adjuplex			PBS
	25		94.631	93.289		80.201	81.544		94.966	91.611		10.403	0
	50		84.564	89.597		70.134	70.805		84.899	86.242		20.805	0
	100		76.846	79.53		60.403	54.698		77.852	75.839		13.423	0
	200		60.738	67.114		45.638	31.879		61.745	64.43		9.06	0
	400		34.564	29.866		27.181	26.846		36.913	39.262		6.04	0
	800		24.161	27.852		38.926	30.201		32.886	31.879		5.369	0
	1600		8.725	12.752		14.094	5.034		16.443	14.43
	3200		7.718	2.349		9.732	12.752		5.034	18.456
	6400		11.745	9.732		7.383	12.416		17.114	11.074
	12800		11.745	13.758		6.04	10.738		12.081	17.45
	25600		16.443	4.698		20.134	3.691		16.443	19.463
	51200		25.839	0		19.799	12.752		16.107	13.423

## Sheet: Fig5D
Fig. 5D	Survival Curve
		Dead animal numbers
	Days Post Infection	CC_FLE Adjuplex	CC_FLE PCEP+R848	WT Adjuplex	PBS
	9			1
	10			1
	11			1
	12			1
	14			1
	10	1
	11	1
	13	1
	14	1
	16	1
	14		1
	14		1
	15		1
	16		1
	19		1
	10
	11
	11
	11
	12
	11				1
	11				1
	11				1
	12				1
	12				1

## Sheet: Fig5E
Fig. 5E		DENV1-PET					DENV1_Magnitude Enhancement
	WT Adjuplex	CC_FLE Adjuplex	CC_FLE PCEP	CC_FLE PCEP+R848	PBS		WT Adjuplex	CC_FLE Adjuplex	CC_FLE PCEP	CC_FLE PCEP+R848	PBS
	300	30	60	30	30		401.18	10.79	63.74	6.64	30.3
	60	30	30	60	30		198.92	10.22	18.62	202.5	20.55
	300	30	30	60	30		408.19	7.37	15.01	49.15	15.48
	300	30	60	30	30		387.42	19.49	46.43	23.57	16.72
	60	30	30	30	30		123.55	23.46	12.44	13.18	12.53
	300	30	30	30			123.95	3.68	7.31	16.88

## Sheet: Fig5F
Fig. 5F	DENV2-PET						DENV2_Magnitude Enhancement
	WT Adjuplex	CC_FLE Adjuplex	CC_FLE PCEP	CC_FLE PCEP+R848	PBS		WT Adjuplex	CC_FLE Adjuplex	CC_FLE PCEP	CC_FLE PCEP+R848	PBS
	300	30	30	30	30		129.4	29.97	38.73	24.2	16.31
	60	30	60	30	30		56.94	20.74	65.33	26.06	32.7
	60	60	30		30		88.64	51.41	29.29	63.38	33.59
	300		30	30	30		248.16	76.73	41.13	22.93	49.79
	300	60	30	30	30		173.5	53.95	46.3	17.42	36.26
	300	30	30	30			100.96	12.61	23.83	31.15

[truncated: 15 more sheets: Fig5G, Fig6B, Fig6C, Fig6D, Fig6E, Fig7B, Fig7D, FIg7F, Fig7G, Fig9C, FigS1, Fig. S6, FigS7, FigS8, FigS9]
